# Supplementary material for: Alterations in the methylome of the stromal tumour microenvironment signal the presence and severity of prostate cancer
Source: Clin Epigenetics. 2020 Mar 18;12:48. doi: 10.1186/s13148-020-00836-2 (PMC7081708; doi:10.1186/s13148-020-00836-2)
Supplement: Supplementary file 1 — Additional File 1. Supplementary Tables S1, S2, S3, S4, S5, S6. [file 13148_2020_836_MOESM1_ESM.xlsx]

## Sheet: Table S1
Supplementary Table S1: Summary of patient clinical features and methylation datasets
# Co-culture validation: This indicates whether each patient-matched pair of CAFs and NPFs has previously been reported to have expected functional differences in 2D or 3D co-culture assays with prostate epithelial cells (Clark et al., 2013, Biomaterials and Pereira, 2019, Biomaterials)
* BPFs are derived from samples of tissue from transurethral resection of the prostate (TURP), which is removes transition zone tissue
Patient code	Age at surgery	Grade Group	Gleason Score	PSA (ng/mL)	Pathologic tumour stage	Tumor Volume (cc)	Positive margins	Extraprostatic extension	Seminal vesicle invasion	Relapse (biochemical or clinical)	Metastasis	Castration Resistance	Death from prostate cancer	Tumour pathology validation	Benign pathology validation	Location of tumour sample	Location of benign sample	Co-culture validation#	WGBS	450K	Candidate gene sequencing
1	72.4	2	7 (3+4)	4	pT3aN0	6.1	Y	Y	N	N	N	N	N	Cancer	Benign	Right PZ Apex	Left TZ	ND	Y	Y	N
2	61	4	8 (4+4)	4.3	pT2aN0	0.7	N	N	N	N	N	N	N	Cancer	Benign	Left Mid PZ	Right Mid TZ	Yes (Clark, 2013, Biomaterials)	Y	Y	N
3	68	2	7 (3+4)	9.6	pT3aN0	6.4	Y	Y	N	N	N	N	N	Cancer	Benign	Left Mid PZ	Right TZ	Yes (Clark, 2013, Biomaterials)	Y	Y	N
4	69	5	9 (4+5)	4.9	pT3bN0	7.8	N	Y	Y	Y	Y	Y	N	Cancer	Benign	Left Mid PZ	Right Mid TZ	Yes (Clark, 2013, Biomaterials)	N	Y	N
5	72	3	7 (4+3)	11	pT2cN0	0.7	N	N	N	N	N	N	N	Cancer	Benign	Right PZ	Left PZ	ND	N	N	Y
6	60	5	9 (4+5)	22.6	pT3bN1	27	Y	Y	Y	Y	Y	Y	N	Cancer	Benign	Right Mid PZ	Right TZ	ND	N	N	Y
7	60.9	2	7 (3+4)	9	pT2cN0	4.4	N	N	N	Y	N	N	N	Cancer	Benign	Left Mid to Apex PZ	Right TZ	Yes (Pereira, 2019, Biomaterials)	N	N	Y
8	53	3	7 (4+3)	5.1	pT3aN0	2	N	Y	N	N	N	N	N	Cancer	Benign	Right Mid PZ	Left TZ	Yes (Pereira, 2019, Biomaterials)	N	N	Y
9	68.7	3	7 (4+3)	6.5	pT3bN0	4	N	Y	Y	Lost to follow up	Lost to follow up	Lost to follow up	Lost to follow up	Cancer	Benign	Left base Mid PZ	Right TZ	Yes (Pereira, 2019, Biomaterials)	N	N	Y
10	56.7	2	7 (3+4)	6	pT3bN0	1.8	Y	Y	Y	N	N	N	N	Cancer	Benign	Left PZ	Right TZ	Yes (Fig. S2 & Pereira, 2019, Biomaterials)	N	N	Y
11	72.2	2	7 (3+4)	10	pT3aN0	2.9	N	Y	N	Y	Y	N	N	Cancer	Benign	Right Mid PZ	Left TZ	ND	N	N	Y
12	61.1	3	7 (4+3)	6.7	pT3bN0	7.1	N	Y	Y	N	N	N	N	Cancer	Benign	Right Mid PZ	Left TZ	ND	N	N	Y
13	63	5	9 (5+4)	5.6	PT3bN0	30.2	N	Y	Y	Y	Y	N	N	Cancer	Benign	Left Mid PZ	Right Mid PZ	ND	N	N	N
14	74	5	9 (4+5)	9.2	pT3bN1	20.2	Y	Y	Y	Y	Y	N	N	Cancer	Benign	Right Mid PZ	Left Mid TZ	ND	N	N	N
15	62.7	5	9 (4+5)	5.1	pT3bN0	8	Y	Y	Y	Y	Y	Y	Y	Cancer	Benign	Left PZ	Right TZ	ND	N	N	N
16	65	5	9 (4+5)	7	pT3bN1	19.7	Y	Y	Y	Y	Y	N	N	Cancer	Benign	Left Mid PZ	Right TZ	Yes (Pereira, 2019, Biomaterials)	N	N	N
17	69	5	9 (4+5)	13.1	pT3bN1	23.8	N	Y	Y	Y	Y	N	N	Cancer	Benign	Right Base PZ	Left TZ	ND	N	N	N
18	67.1	5	9 (5+4)	19.3	pT2cN0	4.6	Y	N	N	Y	N	N	N	Cancer	Benign	Anterior Mid PZ	Right TZ	No (Fig. S2)	N	N	N
BPF_A	67	NA	NA	NA	NA	NA	NA	NA	NA	N	N	N	N	NA	NA	TZ*	NA	NA	N	N	N
BPF_B	83	NA	NA	NA	NA	NA	NA	NA	NA	N	N	N	N	NA	NA	TZ*	NA	NA	N	N	N
BPF_C	79	NA	NA	NA	NA	NA	NA	NA	NA	N	N	N	N	NA	NA	TZ*	NA	NA	N	N	N
BPF_D	55	NA	NA	NA	NA	NA	NA	NA	NA	N	N	N	N	NA	NA	TZ*	NA	NA	N	N	N
BPF_E	73	NA	NA	NA	NA	NA	NA	NA	NA	N	N	N	N	NA	NA	TZ*	NA	NA	N	N	N

## Sheet: Table S2
Supplementary Table S2: Hypermethylated CAF-DMRs in CAFs versus NPFs
# DMRs with FDR<0.1 and absolute mean beta fold change >10%
Chromosome	Start	End	Width	Number of CpGs	Min FDR	Stouffer	Max Beta Fold Change	Mean Beta Fold Change	Distance to TSS	TSS Location	Gene ID	Gene Name	Number concordant CAF-NPF pairs	Probe IDs
chr5	112539140	112539223	84	2	3.00773e-49	1.90473e-09	-0.616964	-0.59927	125	UP	ENSG00000171444	MCC	17	cg26676468;cg21081729
chr12	116192993	116193026	34	3	4.20258e-91	3.11698e-14	-0.594626	-0.558381	40	UP	ENSG00000257781	RP11-110L15.1	17	cg23441747;cg08800242;cg02652678
chr18	19756582	19758221	1640	7	1.10864e-144	4.09552e-24	-0.655042	-0.47573	0	Over	ENSG00000264012	RP11-627G18.2	17	cg12615165;cg27592331;cg13427880;cg02360939;cg14880184;cg26987699;cg15424989
chr18	19751335	19753432	2098	8	5.52744e-282	3.5647e-32	-0.660786	-0.454507	440	DOWN	ENSG00000141448	GATA6	17	cg14439622;cg23267759;cg16204205;cg09507790;cg01226781;cg24753061;cg19177125;cg20921890
chr8	37549202	37549268	67	2	5.95745e-31	4.9805e-08	-0.496601	-0.433085	4000	UP	ENSG00000183779	ZNF703	17	cg10327067;cg10077360
chrX	9546449	9546479	31	2	1.48749e-29	1.50659e-07	-0.428401	-0.409578	43465	DOWN	ENSG00000101849	TBL1X	17	cg22350885;cg08076261
chr14	95957494	95957604	111	2	1.25961e-43	5.24813e-09	-0.381742	-0.378179	15320	UP	ENSG00000176438	SYNE3	17	cg12350922;cg04299357
chr12	104227548	104227752	205	2	1.73145e-60	2.29867e-09	-0.435443	-0.37797	7222	DOWN	ENSG00000111696	NT5DC3	17	cg02042623;cg20236753
chr16	84407743	84407797	55	2	2.64732e-38	1.2162e-08	-0.410625	-0.370655	5609	DOWN	ENSG00000064270	ATP2C2	17	cg27317809;cg17700513
chr7	127595297	127595355	59	2	8.17796e-35	2.00588e-08	-0.415437	-0.366154	6127	Over	ENSG00000197157	SND1	17	cg09992013;cg20108872
chr12	115102065	115107540	5476	26	4.41435e-281	3.20061e-51	-0.645652	-0.359529	6197	UP	ENSG00000199220	Y_RNA	17	cg17070988;cg05678033;cg09263516;cg26343001;cg19085037;cg26620530;cg00723994;cg14987787;cg05294936;cg14738806;cg09775260;cg15255403;cg03510605;cg22741264;cg22133562;cg14434755;cg24461304;cg26411222;cg12198432;cg25718766;cg07211768;cg25626611;cg16945186;cg00095523;cg21800284;cg03900474
chr10	6318506	6318527	22	2	2.85398e-26	8.46654e-07	-0.445927	-0.349	1122	UP	ENSG00000215244	RP11-563J2.2	17	cg00528341;cg04199467
chr10	12447269	12447526	258	2	5.33491e-30	8.14425e-08	-0.369913	-0.342004	10400	UP	ENSG00000252438	SNORD45	17	cg16733226;cg24127384
chr5	171594753	171595487	735	5	1.86205e-75	1.31446e-16	-0.450185	-0.341356	11023	UP	ENSG00000072786	STK10	17	cg19512737;cg21515766;cg04401558;cg03534504;cg13210187
chr16	87232141	87232483	343	3	4.26514e-52	1.43901e-11	-0.357917	-0.340474	13244	UP	ENSG00000261095	RP11-899L11.1	17	cg19171005;cg26651933;cg12547847
chr5	177374926	177374940	15	2	3.56844e-31	4.68118e-08	-0.377642	-0.340441	2395	UP	ENSG00000249684	RP11-423H2.3	17	cg12564319;cg12571459
chr15	34260433	34261172	740	8	1.62261e-218	2.29498e-31	-0.42643	-0.338325	0	Over	ENSG00000184984	CHRM5	17	cg24786847;cg19662219;cg26920451;cg20369048;cg22160511;cg01625621;cg11451033;cg07915206
chr2	213969340	213969371	32	2	1.74331e-42	4.30735e-09	-0.406519	-0.337275	43981	DOWN	ENSG00000030419	IKZF2	17	cg15220283;cg27225309
chr12	106480546	106480771	226	3	3.42757e-85	1.12444e-13	-0.415278	-0.329946	0	Over	ENSG00000074590	NUAK1	17	cg07419473;cg14958265;cg18069268
chr3	40570062	40570579	518	2	1.95949e-31	3.06548e-08	-0.35892	-0.327624	199	UP	ENSG00000172888	ZNF621	17	cg03364247;cg25137183
chr1	234362732	234362871	140	2	2.02578e-26	6.4211e-07	-0.370731	-0.327623	11897	UP	ENSG00000233332	RP4-799P18.2	17	cg08656070;cg07156434
chr17	70693956	70694204	249	2	7.87322e-34	2.56894e-08	-0.354579	-0.323976	16405	DOWN	ENSG00000222545	AC080037.1	17	cg10466699;cg00358496
chr10	121030659	121031392	734	2	8.21509e-42	5.27412e-08	-0.447896	-0.322746	58289	DOWN	ENSG00000242853	RN7SL749P	17	cg17050472;cg24902461
chr8	80789095	80789586	492	2	2.39221e-20	3.06249e-06	-0.324693	-0.320179	5100	UP	ENSG00000249328	RP11-26J3.1	17	cg16605162;cg03706154
chr12	115122815	115126908	4094	15	1.33807e-103	2.55874e-34	-0.470371	-0.319392	845	UP	ENSG00000135111	TBX3	17	cg21229570;cg09168808;cg11551216;cg06542648;cg04615460;cg05222995;cg11543592;cg06211872;cg11433866;cg17161834;cg18573327;cg20489228;cg18220920;cg03281981;cg15256492
chr10	20002868	20002879	12	2	2.54429e-34	3.79832e-08	-0.350551	-0.312483	14599	DOWN	ENSG00000233968	RP11-354E11.2	17	cg14357164;cg00387819
chr6	129796679	129796899	221	2	7.71697e-32	5.39856e-08	-0.337927	-0.308758	5655	DOWN	ENSG00000233351	RP1-69D17.3	17	cg15002362;cg11508123
chr6	25282718	25282779	62	2	2.54579e-35	4.40575e-08	-0.379048	-0.306089	2842	DOWN	ENSG00000079691	LRRC16A	17	cg04314723;cg00000721
chr7	133701974	133702313	340	2	1.65179e-23	5.60824e-07	-0.384928	-0.303108	7251	DOWN	ENSG00000131558	EXOC4	17	cg08061386;cg25223390
chr17	43109221	43109690	470	2	3.46307e-87	7.28765e-10	-0.434418	-0.302218	2566	DOWN	ENSG00000172992	DCAKD	17	cg14178294;cg07119973
chr14	34692110	34692172	63	2	3.25784e-26	2.12637e-07	-0.329124	-0.301106	0	Over	ENSG00000129521	EGLN3	17	cg09263647;cg26810726
chr2	109810309	109810334	26	2	1.31394e-24	2.69933e-07	-0.341417	-0.300018	52264	UP	ENSG00000264934	MIR4265	17	cg20480698;cg15962976
chr5	10626811	10626937	127	2	4.09396e-39	8.45347e-09	-0.371436	-0.299508	1399	DOWN	ENSG00000250106	ANKRD33B-AS1	17	cg21665024;cg08944026
chr20	31222227	31222409	183	2	1.95075e-46	3.56091e-09	-0.407543	-0.299191	17373	DOWN	ENSG00000198547	C20orf203	17	cg12479324;cg04655784
chr3	11651536	11651990	455	4	1.92021e-90	1.21897e-15	-0.378531	-0.297616	0	Over	ENSG00000144560	VGLL4	17	cg15876825;cg19149463;cg01948850;cg19586112
chr8	37731969	37732224	256	3	8.70133e-47	1.09983e-10	-0.297661	-0.295362	1172	UP	ENSG00000156675	RAB11FIP1	17	cg19626138;cg22881435;cg00920892
chr4	183166971	183168158	1188	4	1.37858e-29	6.42422e-10	-0.510463	-0.294994	2388	DOWN	ENSG00000218336	TENM3	17	cg14470792;cg04799018;cg24368880;cg04638710
chr11	130290939	130291156	218	2	1.4675e-31	9.30381e-08	-0.324111	-0.293836	7731	DOWN	ENSG00000134917	ADAMTS8	17	cg08182171;cg02404162
chr22	22723083	22723935	853	3	1.56302e-43	1.75873e-08	-0.394049	-0.291925	46	UP	ENSG00000211649	IGLV7-46	17	cg27419360;cg16684084;cg03985222
chr17	73955611	73955839	229	2	2.32398e-39	8.00227e-09	-0.347224	-0.291866	3940	UP	ENSG00000161533	ACOX1	17	cg11684621;cg26205890
chr6	144076558	144076893	336	2	1.57133e-26	1.71199e-07	-0.378332	-0.29113	6492	DOWN	ENSG00000112419	PHACTR2	17	cg15434859;cg10148702
chrX	9437922	9437997	76	2	1.24364e-20	1.42566e-06	-0.307434	-0.290846	4587	DOWN	ENSG00000101849	TBL1X	17	cg08259248;cg13961398
chr9	3962860	3963768	909	2	1.39527e-18	1.19207e-06	-0.324587	-0.289946	11430	DOWN	ENSG00000107249	GLIS3	17	cg17692251;cg15089921
chr9	71818808	71820047	1240	8	1.94811e-170	1.13724e-28	-0.466761	-0.289838	0	Over	ENSG00000119139	TJP2	17	cg12217804;cg09547024;cg07447910;cg11931826;cg14254767;cg06607140;cg07225244;cg12636460
chr10	31036150	31036797	648	2	6.97364e-51	0.00021645	-0.524544	-0.284804	23969	DOWN	ENSG00000230720	RP11-14C22.6	17	cg16748572;cg17569958
chr3	158430962	158431192	231	2	2.45753e-24	7.74739e-07	-0.36012	-0.282325	2300	UP	ENSG00000118849	RARRES1	17	cg03673894;cg16708174
chr12	3373534	3373764	231	3	2.15551e-16	1.77068e-06	-0.370678	-0.280394	8313	UP	ENSG00000011105	TSPAN9	17	cg09313745;cg27646729;cg00954841
chr7	20179965	20180064	100	2	2.01784e-30	6.68756e-08	-0.281244	-0.279705	0	Over	ENSG00000243004	AC005062.2	17	cg12424504;cg22314541
chr2	67788248	67789182	935	4	2.05494e-61	1.72492e-13	-0.425759	-0.278698	16	UP	ENSG00000224173	AC007422.1	17	cg05701473;cg12968732;cg23467838;cg11354777
chr11	128599031	128599459	429	2	5.06983e-29	6.42377e-08	-0.304701	-0.277943	28541	UP	ENSG00000151702	FLI1	17	cg12306624;cg11307857
chr6	170574923	170575662	740	3	1.02292e-34	3.15935e-08	-0.383088	-0.277914	3265	UP	ENSG00000230960	RP5-1086L22.1	17	cg20479009;cg25728477;cg08110441
chr1	113525753	113526539	787	3	7.60271e-63	8.51201e-12	-0.337824	-0.277244	24336	UP	ENSG00000236066	RP11-389O22.1	17	cg11386403;cg26841655;cg25110276
chr2	205918689	205919517	829	2	1.10283e-16	7.6914e-07	-0.279518	-0.277087	48898	UP	ENSG00000116117	PARD3B	17	cg23034197;cg01245155
chr10	112617561	112617890	330	2	1.21904e-26	1.94318e-07	-0.303662	-0.275226	11610	UP	ENSG00000232470	RP11-313D6.3	17	cg15053404;cg25045258
chr17	74561451	74562048	598	2	1.14752e-59	1.94389e-07	-0.418492	-0.272616	3734	DOWN	ENSG00000163597	SNHG16	17	cg09414922;cg18916055
chrX	68151493	68152313	821	2	1.00022e-22	1.17038e-07	-0.276883	-0.271677	102652	DOWN	ENSG00000090776	EFNB1	17	cg21732460;cg00737612
chr3	45240278	45240318	41	2	2.09385e-36	1.92579e-08	-0.315343	-0.270705	27200	DOWN	ENSG00000178550	AC010170.1	17	cg23688754;cg27311098
chr19	7541760	7542191	432	4	1.25045e-64	1.15645e-12	-0.388313	-0.267498	6006	DOWN	ENSG00000104883	PEX11G	17	cg18616243;cg06581718;cg24946736;cg25343040
chr20	37172289	37172514	226	2	3.17128e-27	9.81948e-05	-0.488453	-0.2667	5887	DOWN	ENSG00000231307	RPS3P2	17	cg05164812;cg01363736
chr4	24854916	24854976	61	2	1.52982e-44	3.35652e-09	-0.281717	-0.266658	25	UP	ENSG00000181982	CCDC149	17	cg09202847;cg08838248
chr6	14394693	14394735	43	2	1.13294e-29	2.63264e-07	-0.362471	-0.266576	135	DOWN	ENSG00000234540	RP3-448I9.1	17	cg09102603;cg16303510
chr22	22114598	22115473	876	2	5.84139e-18	0.000107784	-0.359243	-0.266446	8243	DOWN	ENSG00000100030	MAPK1	17	cg12510044;cg02309895
chr2	236585746	236586744	999	6	2.73601e-68	2.11263e-13	-0.456522	-0.264569	7497	DOWN	ENSG00000157985	AGAP1	17	cg18008467;cg09354264;cg13770573;cg02339850;cg00547970;cg14485789
chr5	16792048	16792063	16	2	6.20708e-22	6.15496e-07	-0.287246	-0.264556	33712	UP	ENSG00000145555	MYO10	17	cg01173001;cg26872742
chr6	1601369	1602137	769	4	2.76296e-57	1.7716e-07	-0.411227	-0.261829	8543	UP	ENSG00000054598	FOXC1	17	cg22399984;cg04206219;cg16987638;cg09113474
chr2	23879137	23879459	323	2	3.10652e-20	1.78168e-06	-0.308531	-0.261236	13874	DOWN	ENSG00000119771	KLHL29	17	cg00746446;cg04725836
chr6	47066614	47066683	70	2	5.32142e-23	6.67043e-07	-0.359457	-0.257805	56514	UP	ENSG00000153292	GPR110	17	cg16256574;cg01533028
chr5	33240792	33240872	81	2	2.40697e-15	9.49582e-06	-0.274339	-0.257118	10950	DOWN	ENSG00000251443	RP11-113I22.1	17	cg14685975;cg08340042
chr22	44417745	44418018	274	2	2.90042e-34	3.13748e-08	-0.307835	-0.256691	2138	UP	ENSG00000188677	PARVB	17	cg01997270;cg06427611
chr3	78545805	78546410	606	6	3.33344e-94	1.26486e-17	-0.35577	-0.256399	27840	UP	ENSG00000239226	MRPS17P3	17	cg17543458;cg22797643;cg10110002;cg16558906;cg27650228;cg07209567
chr3	172394394	172394700	307	2	3.87347e-22	0.0410911	-0.510003	-0.255867	3803	UP	ENSG00000231384	AC007919.19	17	cg14338526;cg22209929
chr15	66923526	66923544	19	2	1.89701e-26	1.49525e-07	-0.271204	-0.254885	48997	DOWN	ENSG00000259471	RP11-321F6.1	17	cg08489732;cg27141517
chr16	73067525	73068480	956	3	5.05471e-28	6.9175e-08	-0.378761	-0.253616	13793	DOWN	ENSG00000140836	ZFHX3	17	cg27262054;cg02013904;cg10162659
chr2	44843953	44844180	228	2	2.78287e-22	7.39011e-06	-0.34992	-0.253276	59552	UP	ENSG00000143919	CAMKMT	17	cg27069718;cg10662221
chr22	50554096	50554388	293	2	2.20114e-30	5.29743e-08	-0.287265	-0.252468	1208	DOWN	ENSG00000073146	MOV10L1	17	cg02537394;cg26962382
chr10	34793792	34794060	269	2	8.77651e-13	3.57824e-05	-0.272424	-0.252325	15985	UP	ENSG00000234167	TCEB2P4	17	cg02767104;cg11224579
chr1	243448927	243449145	219	2	1.32813e-11	0.00013097	-0.307392	-0.251848	510	UP	ENSG00000054282	SDCCAG8	17	cg08466075;cg18792462
chr10	127396176	127396811	636	4	1.13338e-60	2.64155e-10	-0.422747	-0.250976	0	Over	ENSG00000224023	RP11-383C5.4	17	cg24662991;cg21074003;cg26813718;cg00982500
chr12	115358559	115358648	90	2	2.71214e-19	1.89275e-06	-0.333401	-0.250399	152079	DOWN	ENSG00000257517	RP4-601P9.1	17	cg12943143;cg14981483
chr11	66702739	66703094	356	2	7.33636e-24	7.79119e-07	-0.273954	-0.249795	761	UP	ENSG00000266423	MIR3163	17	cg14906130;cg12556644
chr14	94408121	94408232	112	2	5.90821e-24	5.68288e-07	-0.311261	-0.249584	1279	UP	ENSG00000100628	ASB2	17	cg00764307;cg01636505
chr4	121750749	121751512	764	2	4.95872e-69	4.96809e-06	-0.337991	-0.248138	8245	UP	ENSG00000138738	PRDM5	17	cg25854761;cg21941657
chr7	105136804	105137683	880	2	9.6877e-26	0.000135344	-0.459508	-0.247999	1009	UP	ENSG00000091127	PUS7	17	cg09575728;cg13617795
chr7	107744567	107745446	880	3	8.97417e-19	3.29339e-06	-0.336096	-0.247944	25353	DOWN	ENSG00000091128	LAMB4	17	cg05962710;cg18929251;cg09076900
chr10	44701498	44702818	1321	7	2.08081e-120	6.15759e-14	-0.533312	-0.247403	54442	DOWN	ENSG00000237590	RP11-20J15.2	17	cg26367439;cg19031301;cg25920191;cg18670829;cg16580683;cg12494049;cg07841601
chr7	38356729	38357684	956	5	5.72696e-44	8.09024e-11	-0.448359	-0.24671	777	DOWN	ENSG00000211695	TRGV9	17	cg11467506;cg12294633;cg18833928;cg01119319;cg24300154
chr16	85449409	85449611	203	2	3.3475e-32	1.15002e-07	-0.294799	-0.246473	25486	DOWN	ENSG00000264203	AC092377.1	17	cg15548346;cg10888673
chr18	12515849	12516264	416	2	1.63587e-60	7.52567e-10	-0.278608	-0.246208	0	Over	ENSG00000134278	SPIRE1	17	cg08915200;cg25725541
chr12	115094436	115095025	590	3	9.66056e-35	6.37183e-09	-0.350927	-0.245388	841	DOWN	ENSG00000199220	Y_RNA	17	cg22830507;cg00927646;cg14253605
chr6	52475065	52475486	422	2	5.09228e-29	1.45455e-06	-0.307723	-0.245295	31900	DOWN	ENSG00000225791	TRAM2-AS1	17	cg12344364;cg26516974
chr11	62164435	62164451	17	2	9.10952e-33	3.60909e-08	-0.274082	-0.24336	3590	UP	ENSG00000255126	CTD-2531D15.5	17	cg11205545;cg02974089
chr18	19760267	19761485	1219	4	4.02409e-63	2.47781e-13	-0.378095	-0.242751	87	UP	ENSG00000201852	RNU6-702P	17	cg22909396;cg25618578;cg06924492;cg01465822
chr6	34569886	34570355	470	2	4.01337e-24	5.97225e-05	-0.375976	-0.24237	13959	UP	ENSG00000216636	RPL7P25	17	cg16526755;cg27246283
chr1	246464338	246465147	810	2	2.87461e-73	1.63877e-08	-0.310146	-0.242242	4163	DOWN	ENSG00000185420	SMYD3	17	cg11462967;cg14394005
chr2	177921144	177921624	481	5	1.39916e-55	9.49871e-11	-0.4201	-0.241567	99	UP	ENSG00000236501	AC079305.11	17	cg10115795;cg26239653;cg21756220;cg15548618;cg18078217
chr15	34233626	34233987	362	2	9.23726e-20	2.57754e-06	-0.332324	-0.241527	26933	Over	ENSG00000184984	CHRM5	17	cg17231924;cg07090691
chr7	33880952	33881871	920	2	1.01502e-20	1.56789e-07	-0.309076	-0.240813	31971	DOWN	ENSG00000233219	RP11-89N17.3	17	cg02938961;cg25228282
chr1	214740759	214741672	914	2	2.9141e-17	1.88214e-06	-0.267492	-0.2408	14966	UP	ENSG00000152104	PTPN14	17	cg10128063;cg22427797
chr11	44613355	44614255	901	3	6.34499e-45	2.82796e-08	-0.453116	-0.240312	4150	UP	ENSG00000085117	CD82	17	cg10695623;cg25723331;cg20498089
chr7	24917499	24917750	252	2	3.91243e-21	3.86487e-06	-0.376835	-0.239668	14443	DOWN	ENSG00000070882	OSBPL3	17	cg14762436;cg05790248
chr5	123149103	123149716	614	2	2.12376e-14	3.45054e-05	-0.298814	-0.238717	177298	DOWN	ENSG00000235275	KRT18P16	17	cg08266095;cg14551458
chr18	56028833	56029749	917	2	6.37836e-32	0.00156936	-0.469637	-0.238354	1729	DOWN	ENSG00000049759	NEDD4L	17	cg08806712;cg19403132
chr16	81465426	81465868	443	2	1.13623e-15	4.93831e-05	-0.288116	-0.23822	12906	UP	ENSG00000153815	CMIP	17	cg07877629;cg24331428
chr2	159991977	159992206	230	2	5.314e-12	7.94267e-05	-0.343851	-0.237636	503	UP	ENSG00000115183	TANC1	17	cg07827139;cg22357986
chr1	66822466	66822848	383	2	6.67699e-30	3.42029e-06	-0.344666	-0.237238	1657	DOWN	ENSG00000184588	PDE4B	17	cg16219720;cg13857915
chr18	3772557	3773774	1218	3	3.14971e-12	1.13753e-05	-0.267185	-0.236983	1126	UP	ENSG00000266513	RP11-874J12.3	17	cg27012424;cg06643882;cg16316662
chr5	114696008	114696346	339	2	4.79587e-16	0.0443669	-0.468919	-0.236792	31720	DOWN	ENSG00000249026	CTNNAP1	17	cg05840756;cg14918714
chr8	102514175	102514634	460	2	3.62426e-19	8.69948e-06	-0.307885	-0.235579	9188	DOWN	ENSG00000083307	GRHL2	17	cg11945297;cg14602699
chr5	118608672	118609965	1294	3	8.47687e-27	3.09579e-06	-0.467321	-0.234212	4222	DOWN	ENSG00000145779	TNFAIP8	17	cg04855216;cg00524900;cg26305729
chr15	96472677	96472718	42	2	7.62375e-24	3.79047e-07	-0.266351	-0.234011	117440	DOWN	ENSG00000259348	RP11-4G2.1	17	cg11127021;cg03850508
chr16	46776932	46777343	412	2	5.30541e-22	5.95987e-07	-0.235362	-0.233743	4877	DOWN	ENSG00000140795	MYLK3	17	cg04246138;cg16064932
chr11	85391995	85392806	812	2	1.03017e-20	9.55873e-06	-0.257243	-0.233618	1099	DOWN	ENSG00000137504	CREBZF	17	cg15628411;cg24684655
chr9	124587291	124587820	530	4	8.88633e-74	1.80032e-11	-0.358816	-0.232482	2151	UP	ENSG00000175764	TTLL11	17	cg06892210;cg12944418;cg02068111;cg06787544
chr3	12555365	12555907	543	3	7.64838e-25	5.97893e-08	-0.260178	-0.231236	297	UP	ENSG00000251774	RNU6-377P	17	cg08663040;cg18723746;cg24456522
chr10	104062629	104062644	16	2	5.00414e-20	1.28672e-06	-0.244222	-0.229304	41641	DOWN	ENSG00000251989	AL160011.1	17	cg17025037;cg08317963
chr8	107630133	107630259	127	2	4.60325e-10	0.000210085	-0.240159	-0.228898	94	UP	ENSG00000164830	OXR1	17	cg25264181;cg07986251
chr11	2885956	2886232	277	2	5.6522e-24	9.41454e-06	-0.278929	-0.228749	3157	UP	ENSG00000229414	KCNQ1-AS1	17	cg26669343;cg19504782
chr11	64871778	64872293	516	3	5.10979e-38	5.91124e-09	-0.44172	-0.228405	586	UP	ENSG00000149823	VPS51	17	cg19901918;cg05782859;cg06266582
chr13	110350436	110350537	102	2	5.44394e-18	3.77862e-06	-0.27841	-0.228247	30091	UP	ENSG00000234854	LINC00676	17	cg16487508;cg03189469
chr3	131199094	131199268	175	2	3.72598e-22	1.81646e-06	-0.383746	-0.22809	1016	UP	ENSG00000249020	SNORA58	17	cg05128122;cg06441720
chr10	126213758	126213886	129	2	1.32247e-19	2.07706e-06	-0.235111	-0.22696	20666	UP	ENSG00000107902	LHPP	17	cg05888284;cg14399831
chrX	131545760	131546298	539	3	6.74548e-12	0.000187849	-0.34699	-0.226746	349	UP	ENSG00000076770	MBNL3	17	cg19318064;cg21283017;cg14622815
chr17	39798683	39798815	133	2	2.60576e-14	2.28605e-05	-0.24881	-0.226131	2231	UP	ENSG00000214514	KRT42P	17	cg08045315;cg22298418
chr7	151620691	151620888	198	2	1.65423e-31	2.3495e-07	-0.320536	-0.2253	7278	DOWN	ENSG00000222941	Y_RNA	17	cg20940424;cg25228325
chr18	67616318	67617289	972	3	1.18163e-42	0.000250029	-0.351328	-0.224973	1228	UP	ENSG00000150637	CD226	17	cg15663348;cg14944127;cg03955765
chr16	81088722	81088798	77	2	3.33241e-19	3.62104e-06	-0.241281	-0.224903	107	UP	ENSG00000261141	RP11-303E16.5	17	cg25607358;cg06461422
chr16	85578516	85579069	554	2	3.11289e-15	6.40688e-05	-0.298868	-0.223771	38107	DOWN	ENSG00000270124	RP11-118F19.1	17	cg09479650;cg23779886
chr15	66998926	67000045	1120	7	6.46992e-60	1.21936e-12	-0.418683	-0.223679	884	UP	ENSG00000137834	SMAD6	17	cg04093349;cg06103624;cg16513820;cg12476188;cg10402698;cg05107826;cg23172828
chr6	152085247	152086547	1301	7	1.54649e-60	1.224e-10	-0.403813	-0.22352	39018	UP	ENSG00000091831	ESR1	17	cg17741339;cg25565730;cg14669616;cg09454417;cg02666660;cg07521204;cg18132851
chr12	1539193	1539283	91	2	3.74047e-17	2.23407e-05	-0.382587	-0.222991	159	UP	ENSG00000082805	ERC1	17	cg07050008;cg03352838
chr13	113414169	113414673	505	2	3.18183e-18	2.63582e-05	-0.278759	-0.222541	5161	UP	ENSG00000232684	ATP11A-AS1	17	cg26524964;cg25863895
chr7	150728263	150728338	76	2	6.36992e-14	4.7224e-05	-0.283863	-0.222492	1421	UP	ENSG00000243433	RP11-148K1.10	17	cg20291796;cg08257147
chr1	203433415	203434261	847	2	2.28362e-15	2.75413e-05	-0.256349	-0.222037	10694	UP	ENSG00000188783	PRELP	17	cg03484346;cg22218806
chr8	48352826	48353234	409	2	9.04265e-25	4.17225e-06	-0.369479	-0.221963	0	Over	ENSG00000164808	SPIDR	17	cg08903205;cg13107734
chr16	86940337	86940505	169	2	6.37315e-35	2.35363e-08	-0.329567	-0.221666	258	UP	ENSG00000260795	RP11-107C10.1	17	cg16187971;cg09825080
chr6	46291216	46291808	593	2	2.25118e-14	0.0433227	-0.44079	-0.221569	1596	DOWN	ENSG00000172348	RCAN2	17	cg02884197;cg23954423
chr2	238581924	238582364	441	3	1.03176e-23	9.71868e-08	-0.246544	-0.221558	9682	UP	ENSG00000124831	LRRFIP1	17	cg21598506;cg08887327;cg02032221
chr2	45558218	45558533	316	2	1.78935e-29	1.39454e-06	-0.279958	-0.220663	7783	UP	ENSG00000205054	LINC01121	17	cg04564944;cg06933467
chr1	87915535	87916158	624	2	1.22928e-16	2.36853e-05	-0.286563	-0.220524	2897	DOWN	ENSG00000199318	RNA5SP52	17	cg27473039;cg18509544
chr17	30954523	30954881	359	3	1.86329e-33	1.19016e-07	-0.3064	-0.220009	0	Over	ENSG00000264458	RP11-220C2.1	17	cg17778892;cg13882484;cg10158280
chr12	124481981	124482493	513	3	2.42304e-36	2.25945e-08	-0.358069	-0.219845	0	Over	ENSG00000179195	ZNF664	17	cg16311883;cg04392471;cg06773554
chr22	46809688	46810112	425	4	2.61003e-43	5.06101e-09	-0.359833	-0.219821	36166	UP	ENSG00000075275	CELSR1	17	cg13814677;cg17117905;cg07793432;cg04487945
chrX	45580050	45580134	85	2	1.47479e-17	6.13793e-06	-0.291752	-0.219507	10106	UP	ENSG00000204915	RP6-99M1.1	17	cg09402473;cg15011248
chr8	134087171	134087298	128	4	1.54722e-39	5.0854e-11	-0.25245	-0.217744	0	Over	ENSG00000155926	SLA	17	cg18886943;cg03655136;cg18736448;cg12133754
chr1	2230601	2230923	323	5	6.54794e-43	5.03339e-12	-0.376827	-0.217579	4161	UP	ENSG00000157933	SKI	17	cg09556700;cg15935121;cg26332488;cg00902886;cg23022809
chr10	35926227	35926564	338	2	5.97898e-21	3.05713e-06	-0.265619	-0.217441	3615	DOWN	ENSG00000264780	MIR4683	17	cg19230501;cg06850005
chr17	35656660	35658374	1715	8	1.21034e-48	1.35525e-17	-0.303032	-0.216884	0	Over	ENSG00000132142	ACACA	17	cg11711771;cg16822666;cg26789956;cg05134133;cg01174708;cg06026545;cg01760189;cg20778688
chr8	37424500	37425087	588	2	4.09524e-24	6.39084e-06	-0.280769	-0.216621	6615	DOWN	ENSG00000254111	RP11-150O12.5	17	cg08838308;cg23625162
chr2	64568821	64569337	517	2	9.62148e-29	0.00138038	-0.412562	-0.216615	39	UP	ENSG00000238201	AC114752.3	17	cg11514705;cg03672322
chr10	81744674	81744786	113	2	7.0216e-26	3.03632e-07	-0.243215	-0.21657	1677	UP	ENSG00000225100	RP11-479O17.7	17	cg24508685;cg26185061
chr4	14918405	14918788	384	2	1.27851e-10	9.6383e-05	-0.254916	-0.216443	28611	UP	ENSG00000248360	LINC00504	17	cg18742182;cg13797402
chr11	123940566	123940777	212	4	2.59869e-30	1.03616e-09	-0.303616	-0.216068	14988	DOWN	ENSG00000213182	OR10D5P	17	cg26664752;cg04452896;cg19484305;cg00798993
chr7	90406191	90406601	411	2	1.33403e-31	2.0121e-07	-0.258914	-0.214879	47318	UP	ENSG00000058091	CDK14	17	cg10599130;cg21700774
chr18	19926966	19927424	459	3	2.35432e-46	8.32396e-10	-0.332266	-0.214496	790	DOWN	ENSG00000273348	RP11-535A5.1	17	cg14799457;cg20082877;cg21534849
chr15	44750857	44750869	13	3	8.06682e-23	1.00405e-07	-0.218002	-0.213005	331	UP	ENSG00000137770	CTDSPL2	17	cg07382588;cg09026706;cg14823710
chr12	105626788	105628162	1375	6	1.33998e-43	7.97223e-09	-0.34713	-0.212826	0	Over	ENSG00000136044	APPL2	17	cg19229557;cg11706596;cg10397799;cg01650245;cg04749288;cg12366450
chr7	37991679	37991986	308	2	2.97859e-44	6.69273e-09	-0.218266	-0.212028	30756	DOWN	ENSG00000086289	EPDR1	17	cg23835783;cg26679912
chr2	28491946	28492416	471	2	7.51513e-14	0.000224675	-0.213042	-0.211342	38611	UP	ENSG00000225991	RP11-731I19.1	17	cg22864500;cg13119036
chr12	115096230	115096427	198	2	2.02384e-29	4.41304e-07	-0.284315	-0.211231	362	UP	ENSG00000199220	Y_RNA	17	cg06687894;cg23694723
chr2	20306827	20307733	907	2	8.38869e-18	0.000142299	-0.295261	-0.21091	236	UP	ENSG00000234378	AC098828.2	17	cg18508935;cg13474332
chrX	39943369	39944352	984	3	3.12944e-25	0.000297347	-0.41417	-0.210491	6146	UP	ENSG00000183337	BCOR	17	cg20338399;cg08707617;cg09368035
chr8	82061315	82062126	812	2	1.03916e-14	3.9239e-06	-0.296159	-0.209923	4387	UP	ENSG00000253214	RP11-1149M10.2	17	cg04326765;cg27583581
chr3	15794801	15794821	21	2	1.00829e-30	6.85554e-07	-0.316374	-0.209792	3232	DOWN	ENSG00000206560	ANKRD28	17	cg09760564;cg24000674
chr5	3513462	3513521	60	2	5.87131e-11	0.000209125	-0.250858	-0.209778	9343	UP	ENSG00000250716	RP11-121L11.2	17	cg14103215;cg09148417
chr2	75088933	75089669	737	2	4.64725e-18	1.17363e-06	-0.214781	-0.209216	7472	DOWN	ENSG00000159399	HK2	17	cg12077754;cg07631532
chr3	184880078	184880944	867	7	1.30113e-41	1.3522e-10	-0.32049	-0.208972	0	Over	ENSG00000223358	EHHADH-AS1	17	cg14435469;cg15146076;cg05918577;cg14055996;cg13949968;cg27067547;cg17830568
chr5	126211060	126211352	293	3	8.19412e-34	3.06578e-08	-0.269377	-0.208743	2736	DOWN	ENSG00000173926	2003-03-01	17	cg18640536;cg23611326;cg10888427
chr12	26581154	26581978	825	2	1.0618e-25	0.0244149	-0.411765	-0.20776	283	UP	ENSG00000123104	ITPR2	17	cg11760363;cg06488283
chr2	121227739	121227771	33	2	5.45926e-26	1.90148e-07	-0.268067	-0.207097	4041	UP	ENSG00000268194	LINC01101	17	cg24365525;cg05270551
chr3	8648591	8649470	880	3	1.09174e-18	6.18689e-07	-0.23358	-0.2066	4115	DOWN	ENSG00000227110	LMCD1-AS1	17	cg03310937;cg14813205;cg08287285
chr21	44070430	44072610	2181	7	9.94444e-58	1.29948e-14	-0.268029	-0.206089	0	Over	ENSG00000235023	AP001626.2	17	cg22450596;cg00985822;cg17472725;cg05263345;cg07128124;cg00699461;cg17866428
chrX	9880461	9880903	443	5	9.00033e-41	2.67882e-11	-0.311502	-0.206039	0	Over	ENSG00000146950	SHROOM2	17	cg08913774;cg07149021;cg22954828;cg10568043;cg20020062
chr20	43590026	43590115	90	3	1.0282e-16	1.28167e-05	-0.220348	-0.205305	898	UP	ENSG00000025772	TOMM34	17	cg13792581;cg19948936;cg09921555
chr20	56302457	56302462	6	2	7.52993e-23	4.81188e-07	-0.22288	-0.205144	15864	UP	ENSG00000124225	PMEPA1	17	cg02118918;cg23697800
chr1	16499673	16499875	203	2	5.50723e-44	1.69266e-08	-0.302732	-0.205114	13911	DOWN	ENSG00000224621	RP11-276H7.3	17	cg12548558;cg18787437
chr3	17181905	17181934	30	2	2.58804e-20	1.22533e-05	-0.315798	-0.204756	4690	UP	ENSG00000252976	AC090644.1	17	cg16535632;cg05736682
chr2	242698748	242699892	1145	6	3.02069e-51	1.11755e-05	-0.488373	-0.20428	3592	UP	ENSG00000234793	AC114730.7	17	cg02698622;cg00910029;cg17365725;cg19197236;cg11347730;cg22297448
chr2	237880551	237881438	888	3	1.64554e-52	5.81489e-10	-0.369897	-0.204265	42509	DOWN	ENSG00000202341	RNU6-1051P	17	cg26736436;cg04839991;cg10559299
chr16	88186112	88186835	724	3	2.45452e-21	4.57398e-08	-0.316999	-0.204047	24059	UP	ENSG00000260162	RP11-863P13.1	17	cg06420903;cg00818557;cg03779072
chr9	130027020	130027116	97	2	1.29636e-31	8.68597e-07	-0.304469	-0.203314	85	UP	ENSG00000136895	GARNL3	17	cg00342530;cg13802789
chr3	127950782	127951617	836	2	4.41361e-25	1.54686e-07	-0.213158	-0.202641	78024	UP	ENSG00000175792	RUVBL1	17	cg00976949;cg06119932
chr20	4141571	4141910	340	2	2.15484e-09	0.000250291	-0.218436	-0.202399	9219	Over	ENSG00000088826	SMOX	17	cg16653509;cg22363971
chr1	151916734	151917543	810	3	3.27054e-23	5.92656e-05	-0.356762	-0.20229	5844	DOWN	ENSG00000223810	KRT8P28	17	cg16974350;cg03881967;cg12852274
chr8	101442975	101444398	1424	7	2.07754e-55	2.66848e-08	-0.393214	-0.202206	0	Over	ENSG00000253842	KB-173C10.1	17	cg05997203;cg10518739;cg14335901;cg25318465;cg10192748;cg02421383;cg09736846
chr3	12465415	12466092	678	2	9.10416e-11	0.000197216	-0.315189	-0.202173	44209	DOWN	ENSG00000132170	PPARG	17	cg16470128;cg10499651
chr8	144883443	144884124	682	3	1.65737e-29	4.37427e-07	-0.288777	-0.202098	2196	DOWN	ENSG00000180900	SCRIB	17	cg14733867;cg05637265;cg00338685
chr4	185772410	185772619	210	2	5.17441e-12	7.24733e-05	-0.241367	-0.201845	145	UP	ENSG00000266698	MIR3945	17	cg02223783;cg08827075
chr12	102356635	102356800	166	2	8.46212e-11	9.6657e-05	-0.206987	-0.201641	466	UP	ENSG00000258308	RP11-554E23.2	17	cg26124503;cg06060185
chr6	55690850	55691833	984	2	2.90328e-19	5.2506e-07	-0.203624	-0.201396	47843	DOWN	ENSG00000112175	BMP5	17	cg04411850;cg12535476
chr17	74198649	74198713	65	2	1.92709e-31	7.62473e-07	-0.228167	-0.201336	163	DOWN	ENSG00000267376	ATP5LP6	17	cg13541882;cg23112825
chr1	92035740	92036018	279	2	1.28723e-21	9.82466e-07	-0.28817	-0.201266	29709	UP	ENSG00000229067	RP11-91I11.1	17	cg16527877;cg02243865
chr11	2799936	2800047	112	2	2.18728e-15	2.194e-05	-0.224543	-0.201084	1130	DOWN	ENSG00000053918	KCNQ1	17	cg05438727;cg11750985
chr3	150032303	150032745	443	2	6.33367e-14	1.4283e-05	-0.272422	-0.200693	27142	UP	ENSG00000243550	RP11-483E7.1	17	cg07515806;cg12551737
chr15	63372246	63372838	593	2	6.66811e-26	0.05811	-0.40091	-0.200663	8135	UP	ENSG00000259627	RP11-244F12.2	17	cg05276184;cg10602728
chr1	241628331	241629141	811	2	1.48406e-24	0.00558043	-0.391157	-0.200166	40632	DOWN	ENSG00000225554	RP11-527D7.1	17	cg16008008;cg04566426
chr2	128439171	128440550	1380	7	1.22854e-65	3.21429e-13	-0.296054	-0.20003	0	Over	ENSG00000072163	LIMS2	17	cg18217192;cg22542731;cg03689092;cg00703885;cg03555157;cg09177541;cg03205238
chr1	198607548	198608383	836	5	5.87463e-38	5.90012e-08	-0.330393	-0.199913	0	Over	ENSG00000081237	PTPRC	17	cg13673094;cg03226454;cg25132230;cg21171615;cg19111613
chr16	89430826	89431242	417	2	3.43577e-21	5.57582e-05	-0.291576	-0.199215	24447	UP	ENSG00000167522	ANKRD11	17	cg23666517;cg26826216
chr6	159195472	159195579	108	2	5.49769e-22	2.54946e-06	-0.258907	-0.198455	9686	UP	ENSG00000265558	MIR3918	17	cg10225499;cg16349616
chr18	8265162	8265387	226	2	3.5728e-17	6.68785e-06	-0.237048	-0.198097	17289	DOWN	ENSG00000173482	PTPRM	17	cg07358221;cg24516984
chr3	52046739	52046841	103	2	1.26143e-09	0.000947007	-0.260286	-0.197714	16780	UP	ENSG00000162244	RPL29	17	cg10626663;cg23613834
chr17	46604235	46604774	540	4	2.71463e-28	6.67836e-07	-0.346409	-0.196759	3497	Over	ENSG00000120094	HOXB1	17	cg06893273;cg02508651;cg21901395;cg04171235
chr14	103821330	103822211	882	3	6.58959e-23	0.000909485	-0.311456	-0.196507	8945	DOWN	ENSG00000259428	HMGB3P26	17	cg26159832;cg05215546;cg22799691
chr16	89367323	89367859	537	2	2.01408e-16	1.51013e-05	-0.256584	-0.196163	3058	DOWN	ENSG00000260279	AC137932.5	17	cg09607566;cg26783123
chr7	127524642	127526253	1612	4	1.24663e-16	0.000106059	-0.367596	-0.196044	1711	UP	ENSG00000197157	SND1	17	cg09829516;cg13969327;cg13080184;cg08825895
chr19	33858939	33859149	211	2	2.36998e-25	7.94777e-07	-0.249885	-0.195821	5086	UP	ENSG00000153879	CEBPG	17	cg11051379;cg04227735
chr1	25906648	25908391	1744	5	5.06394e-41	2.99897e-10	-0.302606	-0.194996	0	Over	ENSG00000225643	RP11-70P17.1	17	cg26056720;cg08468449;cg23990272;cg10458881;cg08460906
chr12	88427963	88428839	877	5	3.42024e-37	3.04666e-06	-0.350248	-0.194969	53	DOWN	ENSG00000133641	C12orf29	17	cg17474216;cg10449935;cg25199108;cg17282830;cg02981078
chr12	115129011	115134374	5364	31	1.96696e-135	3.10705e-28	-0.446733	-0.194676	7041	UP	ENSG00000135111	TBX3	17	cg06920037;cg10831607;cg11412853;cg10297792;cg04153838;cg04196110;cg13031611;cg11302945;cg23424407;cg12153794;cg04528829;cg02824888;cg03915648;cg08175609;cg09417809;cg00397179;cg00507008;cg25616547;cg25033380;cg18949192;cg13934308;cg26992603;cg24691910;cg01471428;cg05574357;cg26621770;cg08078751;cg26026615;cg26471674;cg20688847;cg03051777
chr11	12402055	12402127	73	2	1.05563e-11	5.63143e-05	-0.194675	-0.194181	2908	DOWN	ENSG00000197702	PARVA	17	cg07143479;cg13926049
chr10	80168865	80168872	8	2	3.95189e-16	6.61315e-06	-0.21419	-0.194157	2563	DOWN	ENSG00000230417	LINC00856	17	cg20732763;cg17067139
chr6	164365285	164366085	801	2	5.81542e-20	1.98496e-07	-0.251101	-0.194028	103691	DOWN	ENSG00000266128	RN7SL366P	17	cg02770672;cg05308976
chr14	89651548	89653143	1596	3	1.76717e-11	1.40701e-06	-0.23421	-0.193994	0	Over	ENSG00000053254	FOXN3	17	cg11508674;cg23222617;cg00616028
chr15	39719453	39720155	703	2	9.86101e-19	0.00965344	-0.332398	-0.193947	56	UP	ENSG00000259345	RP11-624L4.1	17	cg14042988;cg14793944
chr10	72992083	72992359	277	2	3.02806e-13	3.62394e-05	-0.220029	-0.193901	14097	UP	ENSG00000237512	UNC5B-AS1	17	cg04478997;cg17220314
chr17	80843878	80844196	319	2	1.14667e-14	2.93363e-05	-0.195748	-0.192192	0	Over	ENSG00000141556	TBCD	17	cg11070922;cg07602659
chr3	154848990	154849126	137	2	3.6033e-09	0.00040701	-0.198198	-0.19204	18906	DOWN	ENSG00000196549	MME	17	cg01869154;cg15815551
chr1	15255198	15256481	1284	8	6.81719e-48	2.45778e-12	-0.37256	-0.192038	0	Over	ENSG00000189337	KAZN	17	cg09781735;cg21762654;cg14976342;cg05043339;cg13469034;cg00763594;cg19710662;cg19520372
chr1	184984296	184984750	455	5	3.03878e-35	2.63654e-10	-0.268009	-0.191937	96	UP	ENSG00000201312	RNA5SP72	17	cg06112379;cg03104329;cg26215389;cg08461629;cg13809690
chr1	95017858	95018133	276	2	2.1657e-16	1.43648e-05	-0.233542	-0.191905	10501	UP	ENSG00000117525	F3	17	cg02329076;cg26229235
chr4	138576641	138577761	1121	3	2.38607e-37	0.00107494	-0.370385	-0.191657	312	UP	ENSG00000250126	RP13-884E18.2	17	cg26402801;cg18606811;cg19392967
chr9	80210605	80211506	902	3	1.78018e-37	0.000760237	-0.300862	-0.191602	15443	DOWN	ENSG00000228248	RP11-111E2.1	17	cg21579038;cg14626381;cg11116615
chr11	81681516	81681870	355	4	5.42302e-25	7.05188e-07	-0.356311	-0.19143	165	UP	ENSG00000254511	RP11-876F14.1	17	cg06638556;cg12007207;cg19128531;cg11890407
chr5	115626984	115627766	783	2	1.01805e-17	5.53893e-06	-0.219682	-0.190868	0	Over	ENSG00000145781	COMMD10	17	cg26293119;cg22153579
chr8	97160723	97160999	277	2	1.2419e-34	6.1666e-07	-0.247382	-0.189637	7550	UP	ENSG00000270131	KB-1043D8.8	17	cg15043432;cg18902541
chr20	5103301	5103593	293	2	2.62981e-13	3.39799e-05	-0.223258	-0.189164	1115	UP	ENSG00000212517	SNORA26	17	cg06259584;cg11225969
chr4	174219070	174219863	794	2	5.12575e-21	0.000985729	-0.356311	-0.189149	0	Over	ENSG00000109586	GALNT7	17	cg16719368;cg02524215
chr6	161394555	161395110	556	2	2.30424e-14	0.0240029	-0.363718	-0.188732	17648	UP	ENSG00000085511	MAP3K4	17	cg08180818;cg07501955
chr15	71371827	71372288	462	3	4.80056e-20	9.29018e-06	-0.349154	-0.188093	15498	UP	ENSG00000242276	RPL5P3	17	cg08285677;cg26851289;cg03253616
chr17	64225346	64226103	758	5	1.43245e-60	2.92189e-09	-0.338686	-0.187852	0	Over	ENSG00000091583	APOH	17	cg25390025;cg04006839;cg17095279;cg16481618;cg19058765
chr9	22005288	22005563	276	2	2.04655e-09	0.000261185	-0.194654	-0.187787	706	DOWN	ENSG00000147883	CDKN2B	17	cg08390209;cg19481686
chr4	10065218	10065469	252	2	4.2154e-24	3.17583e-07	-0.189668	-0.187487	8657	UP	ENSG00000109667	SLC2A9	17	cg24182798;cg05932992
chr20	43350962	43350973	12	2	6.14885e-23	7.61204e-07	-0.227641	-0.186973	1324	UP	ENSG00000064205	WISP2	17	cg04424696;cg17450434
chr15	66971801	66972290	490	2	4.54568e-21	1.22874e-05	-0.267941	-0.186783	22275	UP	ENSG00000137834	SMAD6	17	cg08036487;cg02803626
chr16	85203635	85208316	4682	15	3.30988e-42	1.88937e-21	-0.345943	-0.186429	0	Over	ENSG00000262601	CTC-786C10.1	17	cg26559829;cg05955675;cg00942219;cg07508304;cg09386420;cg26688914;cg06840535;cg13202678;cg06117153;cg11093583;cg06531430;cg01311995;cg03014634;cg03879594;cg10454327
chr8	49193411	49194407	997	2	7.07084e-18	2.37005e-05	-0.236314	-0.185658	12846	DOWN	ENSG00000253654	CTD-2210A23.1	17	cg12742889;cg19804051
chr22	44420316	44422199	1884	11	2.84563e-102	1.17386e-17	-0.396834	-0.185617	133	DOWN	ENSG00000188677	PARVB	17	cg20991347;cg11706366;cg02076260;cg25257766;cg19961409;cg16333874;cg11553066;cg05870113;cg07232749;cg19460508;cg10206388
chr16	56891111	56891173	63	2	4.38928e-24	1.45528e-05	-0.300764	-0.185237	1256	UP	ENSG00000207649	MIR138-2	17	cg26475094;cg02961808
chr7	33462512	33462646	135	2	1.67252e-17	5.92475e-06	-0.226071	-0.185237	39145	DOWN	ENSG00000122507	BBS9	17	cg05891572;cg08519278
chr2	153474469	153474835	367	3	4.72256e-12	0.000246496	-0.262447	-0.185153	1256	UP	ENSG00000157827	FMNL2	17	cg25751974;cg09964370;cg10312273
chr16	85635486	85635763	278	3	6.66969e-25	3.21626e-07	-0.27949	-0.184937	9251	UP	ENSG00000131149	GSE1	17	cg04944090;cg07066163;cg08691159
chr15	67081012	67081306	295	2	7.18202e-24	3.71045e-05	-0.266628	-0.184801	19435	UP	ENSG00000270490	RP11-622C24.1	17	cg11530678;cg16166402
chr7	5122887	5123143	257	3	6.28981e-41	0.00175114	-0.311945	-0.184602	11130	DOWN	ENSG00000273313	RBAKDN	17	cg04385765;cg13298153;cg10703786
chr16	21653068	21653316	249	3	1.81813e-11	0.000111353	-0.210627	-0.184555	58	UP	ENSG00000207248	RNU6-1005P	17	cg19955992;cg22669854;cg17743481
chr17	15317624	15318487	864	2	5.25842e-12	1.72332e-05	-0.22322	-0.184116	2707	DOWN	ENSG00000266667	RP11-849N15.4	17	cg21418257;cg00133857
chr2	144994613	144996219	1607	10	2.39744e-76	3.59678e-10	-0.318284	-0.183936	0	Over	ENSG00000121964	GTDC1	17	cg05738924;cg22011316;cg19251811;cg11725435;cg12311936;cg00328586;cg23524048;cg02901916;cg18406255;cg11356589
chr7	1684706	1685134	429	3	4.33395e-32	6.98396e-09	-0.246898	-0.18367	24415	DOWN	ENSG00000231476	AC074389.5	17	cg25820728;cg16862893;cg22385579
chr3	140674822	140675446	625	2	7.33827e-20	0.0166425	-0.35679	-0.183643	0	Over	ENSG00000114120	SLC25A36	17	cg16514287;cg22179430
chr13	113870600	113871121	522	2	1.36841e-11	6.53514e-05	-0.198359	-0.183638	6402	DOWN	ENSG00000139842	CUL4A	17	cg26825849;cg22665898
chrX	9858470	9858910	441	5	2.0281e-32	2.00192e-08	-0.281592	-0.183376	7274	UP	ENSG00000146950	SHROOM2	17	cg21255939;cg00722467;cg13355801;cg15796459;cg20746793
chr21	42002711	42003921	1211	6	5.08618e-55	6.95459e-10	-0.289711	-0.183231	17	UP	ENSG00000233756	DSCAM-IT1	17	cg01054832;cg08903121;cg08037383;cg25149699;cg12719144;cg27245980
chr20	31446183	31447081	899	7	1.53681e-61	7.08819e-11	-0.438772	-0.183204	0	Over	ENSG00000215529	EFCAB8	17	cg12406628;cg17884169;cg01047613;cg01845111;cg25292098;cg16208206;cg21263073
chr3	55523099	55525577	2479	14	9.84871e-75	1.7783e-12	-0.386761	-0.18274	0	Over	ENSG00000114251	WNT5A	17	cg26468336;cg04394267;cg15114999;cg07648456;cg17701073;cg25119690;cg26258320;cg07278054;cg15890774;cg18766210;cg14065869;cg06678678;cg24377179;cg16025819
chr16	75788367	75788403	37	2	2.11104e-19	1.53681e-06	-0.200015	-0.18269	44653	UP	ENSG00000261424	ATP5F1P7	17	cg05980719;cg16042568
chr12	50343552	50344626	1075	12	1.51987e-158	1.05237e-24	-0.326687	-0.182294	0	Over	ENSG00000167580	AQP2	17	cg00093087;cg27622879;cg09032651;cg12650635;cg24315042;cg17439122;cg07047653;cg20600729;cg26635424;cg00831237;cg25112641;cg25170822
chr6	76478959	76479273	315	2	9.41652e-20	2.04508e-06	-0.219538	-0.181916	1083	UP	ENSG00000252156	RNU6-155P	17	cg00570368;cg15385768
chr21	44444135	44444833	699	4	5.78957e-44	4.38503e-06	-0.336929	-0.181628	0	Over	ENSG00000160199	PKNOX1	17	cg12371745;cg07385549;cg04468791;cg05289496
chr8	49782592	49783907	1316	6	6.46947e-41	1.73089e-12	-0.326822	-0.18161	42511	UP	ENSG00000233109	RP11-22C8.1	17	cg01449144;cg23398047;cg08790269;cg00301660;cg13372658;cg06076277
chr5	58652602	58654193	1592	11	1.46531e-57	7.18274e-16	-0.294047	-0.181569	0	Over	ENSG00000113448	PDE4D	17	cg01356849;cg04452020;cg08761605;cg05876737;cg25988421;cg23987137;cg26485878;cg00335124;cg26970354;cg03942934;cg26776103
chr4	7281755	7283551	1797	8	7.12975e-73	1.31331e-10	-0.343937	-0.181181	28625	UP	ENSG00000264658	MIR4798	17	cg02705759;cg13348530;cg00449364;cg12333008;cg05502442;cg04510919;cg05236313;cg06963062
chr20	49062303	49063114	812	2	5.84236e-55	0.0159266	-0.356121	-0.181123	16282	UP	ENSG00000244376	RN7SL636P	17	cg27204212;cg09293881
chr7	106619774	106620404	631	2	6.24485e-16	8.05042e-05	-0.212552	-0.180458	64689	UP	ENSG00000005249	PRKAR2B	17	cg00493363;cg26095262
chr16	11126178	11127037	860	2	5.55704e-17	0.000112857	-0.293955	-0.18036	5296	DOWN	ENSG00000229917	RPL7P46	17	cg13540417;cg00121339
chr10	131697080	131697980	901	7	1.31057e-25	4.96042e-09	-0.379367	-0.179955	55441	UP	ENSG00000266676	MIR4297	17	cg26229752;cg18930976;cg08434399;cg13638229;cg17726092;cg20038116;cg09441748
chr5	110722226	110722228	3	2	1.25171e-13	2.50938e-05	-0.188532	-0.179851	28542	DOWN	ENSG00000152495	CAMK4	17	cg24857595;cg04433922
chr3	127886749	127886887	139	2	2.37283e-10	0.000124801	-0.198139	-0.179303	13991	UP	ENSG00000175792	RUVBL1	17	cg23153546;cg03445722
chr4	80928339	80929171	833	4	3.88444e-36	1.41814e-10	-0.254594	-0.178955	42087	UP	ENSG00000163297	ANTXR2	17	cg23622893;cg12036619;cg11123060;cg03317078
chr17	71319997	71320762	766	2	2.07391e-12	0.000603082	-0.227213	-0.178191	11682	UP	ENSG00000179604	CDC42EP4	17	cg15266658;cg02447638
chr2	85426502	85426723	222	2	4.07931e-12	5.07173e-05	-0.240183	-0.17755	5325	UP	ENSG00000200701	RNU6-674P	17	cg08563570;cg20374887
chr5	79500249	79501131	883	2	4.82437e-19	1.85841e-05	-0.254592	-0.176658	34276	DOWN	ENSG00000239159	snoU13	17	cg14978242;cg16730961
chr16	85122558	85123778	1221	4	1.86134e-30	2.32157e-08	-0.317711	-0.176476	2037	DOWN	ENSG00000135709	KIAA0513	17	cg26772894;cg07714420;cg06772671;cg01325465
chr4	57177980	57178318	339	3	2.10527e-19	1.4588e-06	-0.230314	-0.176375	2884	DOWN	ENSG00000109265	KIAA1211	17	cg07719077;cg04123519;cg08112737
chr5	39461619	39462344	726	2	7.28945e-28	0.0237647	-0.358681	-0.176306	0	Over	ENSG00000153071	DAB2	17	cg24793264;cg09725698
chr3	73500926	73500979	54	2	9.21992e-12	6.39849e-05	-0.182762	-0.176284	17870	UP	ENSG00000121440	PDZRN3	17	cg08152055;cg02646092
chr2	100663654	100664419	766	2	4.51944e-31	0.0195157	-0.3578	-0.17604	39240	UP	ENSG00000144218	AFF3	17	cg26332293;cg20899151
chr6	91007229	91007908	680	5	4.5961e-31	2.18011e-09	-0.255563	-0.175518	601	UP	ENSG00000112182	BACH2	17	cg10913050;cg15380603;cg23912233;cg09790829;cg07965882
chr18	6732803	6732862	60	2	3.31208e-18	2.4375e-05	-0.276432	-0.175314	2760	DOWN	ENSG00000088756	ARHGAP28	17	cg17484759;cg14389832
chr9	133807443	133808718	1276	4	2.38831e-26	6.0033e-06	-0.289272	-0.175257	519	UP	ENSG00000236658	RP11-83J21.3	17	cg03960331;cg16013173;cg13478737;cg13921605
chr4	185269126	185269685	560	2	2.97116e-20	0.000236332	-0.420608	-0.174884	60	UP	ENSG00000180712	RP11-290F5.2	17	cg07529339;cg16855355
chr1	23882632	23883338	707	2	2.75383e-14	6.6512e-05	-0.185201	-0.174742	2227	DOWN	ENSG00000117318	ID3	17	cg13977835;cg24777046
chr1	9195382	9195501	120	2	1.73751e-16	6.48325e-06	-0.182768	-0.17463	6152	UP	ENSG00000180758	GPR157	17	cg17786659;cg05887376
chr7	100004404	100005112	709	2	4.58146e-15	0.000233458	-0.291372	-0.174445	2055	DOWN	ENSG00000078487	ZCWPW1	17	cg17967646;cg05350238
chr22	23449278	23449985	708	2	2.22001e-22	3.92909e-06	-0.189876	-0.174424	14579	UP	ENSG00000128266	GNAZ	17	cg23427088;cg14310993
chr2	8799821	8800537	717	3	4.88138e-26	2.88673e-07	-0.236233	-0.174206	15358	DOWN	ENSG00000235092	AC011747.7	17	cg16124111;cg16334390;cg03126987
chrX	67905522	67906191	670	3	2.39979e-45	0.200333	-0.519091	-0.173862	7301	UP	ENSG00000130052	STARD8	17	cg13797960;cg17824401;cg01325935
chr8	81260592	81260780	189	2	4.95986e-14	0.0496912	-0.344387	-0.173788	2586	UP	ENSG00000253237	RP11-775E10.1	17	cg03446551;cg19180769
chr1	112494495	112495150	656	2	2.32051e-31	1.50355e-07	-0.250531	-0.173629	30267	DOWN	ENSG00000171385	KCND3	17	cg07358846;cg05695848
chr3	127892866	127893336	471	2	5.17489e-16	5.03613e-05	-0.252457	-0.173609	20108	UP	ENSG00000175792	RUVBL1	17	cg25974167;cg27019594
chr2	232765174	232765754	581	5	3.54607e-32	9.72536e-08	-0.316582	-0.173584	8165	UP	ENSG00000222246	MIR1471	17	cg21124375;cg01022012;cg18202080;cg26820327;cg17186087
chr15	70798376	70798934	559	3	3.48263e-19	3.58814e-06	-0.250777	-0.172981	108	UP	ENSG00000259473	RP11-96C21.1	17	cg04314825;cg08401618;cg24465367
chr16	86852700	86853235	536	3	1.60575e-26	4.71248e-08	-0.257728	-0.172565	86842	DOWN	ENSG00000260795	RP11-107C10.1	17	cg04508648;cg04504571;cg04745662
chr1	49244486	49244849	364	3	1.52708e-15	1.50452e-05	-0.23773	-0.172359	1844	UP	ENSG00000162373	BEND5	17	cg04320580;cg10160774;cg17076795
chr8	28232114	28233798	1685	7	5.54524e-41	2.7454e-07	-0.276036	-0.172132	0	Over	ENSG00000186918	ZNF395	17	cg26101942;cg17933385;cg15972391;cg02697446;cg10940897;cg11698360;cg01863392
chr4	169706016	169706422	407	2	1.42284e-11	0.0423728	-0.347438	-0.171906	29048	DOWN	ENSG00000214676	RPL9P16	17	cg16619481;cg11160572
chr7	95432614	95433546	933	4	8.47424e-33	3.75505e-07	-0.310966	-0.171895	0	Over	ENSG00000158560	DYNC1I1	17	cg18127395;cg25823979;cg07956003;cg08275278
chr16	85201840	85202632	793	3	4.75221e-27	0.000158104	-0.308285	-0.17165	2249	Over	ENSG00000262601	CTC-786C10.1	17	cg26940479;cg09047734;cg02562519
chr10	29128296	29128766	471	2	8.65605e-27	3.36442e-05	-0.309509	-0.171427	6570	UP	ENSG00000204365	C10orf126	17	cg15949714;cg02586174
chr1	192876587	192877228	642	2	1.17616e-14	3.99232e-05	-0.197781	-0.171376	31471	UP	ENSG00000223075	RN7SKP126	17	cg05031360;cg13038373
chr16	87158927	87160200	1274	5	1.7606e-30	2.29023e-07	-0.321646	-0.171201	58615	DOWN	ENSG00000261363	RP11-134D3.2	17	cg07126126;cg00695328;cg07347205;cg26513917;cg06109496
chr9	139846862	139847558	697	5	1.07073e-24	4.07329e-08	-0.251156	-0.171048	0	Over	ENSG00000184925	LCN12	17	cg14328415;cg01021545;cg00182761;cg05151471;cg19534945
chr5	77805555	77806538	984	5	1.97007e-23	3.34689e-07	-0.326633	-0.170756	18425	UP	ENSG00000145685	LHFPL2	17	cg02061173;cg01283201;cg02642549;cg04833050;cg06759890
chr13	111462636	111462688	53	2	3.24848e-12	0.000103459	-0.184637	-0.170234	2742	DOWN	ENSG00000259831	LINC00567	17	cg05728553;cg21942532
chr8	143418850	143419545	696	5	2.22971e-61	5.80873e-05	-0.488175	-0.169827	11263	UP	ENSG00000171045	TSNARE1	17	cg21185031;cg15168294;cg20476171;cg02993564;cg23339165
chr17	57925165	57925800	636	3	5.03715e-25	1.86136e-05	-0.250057	-0.168839	259	UP	ENSG00000201524	RNU6-450P	17	cg18915329;cg14286234;cg08744877
chr6	41673829	41674099	271	2	6.93616e-12	6.27863e-05	-0.191741	-0.167814	150	UP	ENSG00000112561	TFEB	17	cg16111704;cg02284014
chr1	54862813	54863529	717	2	2.89728e-16	1.08368e-05	-0.209698	-0.167651	6776	DOWN	ENSG00000157216	SSBP3	17	cg15979145;cg13306921
chr5	945640	946556	917	7	2.14485e-20	5.49576e-08	-0.209268	-0.167304	0	Over	ENSG00000248949	RP11-661C8.2	17	cg17679542;cg01880032;cg03881776;cg01971001;cg11865680;cg24970032;cg18660166
chr9	72086578	72087329	752	3	2.55158e-24	6.36574e-06	-0.222264	-0.167117	52	UP	ENSG00000229312	RP11-470P21.2	17	cg03424182;cg10605829;cg06752313
chr11	70093515	70094090	576	2	8.20072e-14	2.15323e-05	-0.177918	-0.167102	22715	UP	ENSG00000131626	PPFIA1	17	cg06544802;cg10566761
chr3	13571451	13573963	2513	6	4.57222e-40	2.80033e-12	-0.273315	-0.166999	0	Over	ENSG00000163520	FBLN2	17	cg19140525;cg06163709;cg23620315;cg13682064;cg12884438;cg18196426
chr2	8802075	8802585	511	3	2.67554e-17	2.28729e-05	-0.229772	-0.166561	13310	DOWN	ENSG00000235092	AC011747.7	17	cg20610074;cg16860106;cg05404459
chrX	139847955	139848281	327	2	4.5523e-17	0.00824305	-0.31558	-0.166455	1211	DOWN	ENSG00000203930	LINC00632	17	cg24116285;cg05755935
chr7	95546508	95546539	32	2	3.53823e-19	3.59589e-06	-0.25131	-0.166211	79577	DOWN	ENSG00000158560	DYNC1I1	17	cg18450582;cg09136052
chr6	133756679	133757084	406	2	3.37373e-10	0.0474973	-0.336773	-0.166171	3517	DOWN	ENSG00000223542	RP1-283K11.3	17	cg14711475;cg02197826
chr2	47420454	47420867	414	2	9.29584e-12	0.000117714	-0.282573	-0.165918	16713	UP	ENSG00000143933	CALM2	17	cg18064917;cg22234738
chr3	124556059	124556321	263	2	1.4455e-09	0.000253164	-0.188567	-0.165716	4076	DOWN	ENSG00000082781	ITGB5	17	cg23427282;cg04911510
chr9	126440583	126440730	148	2	2.77207e-31	8.0729e-08	-0.233989	-0.165678	26012	UP	ENSG00000119522	DENND1A	17	cg18963032;cg11388154
chr15	65188199	65188788	590	2	2.31466e-20	3.91344e-05	-0.277137	-0.164909	3649	DOWN	ENSG00000264929	RN7SL348P	17	cg02506875;cg08337876
chr8	17206671	17207717	1047	7	3.27427e-58	1.41897e-07	-0.394796	-0.164754	0	Over	ENSG00000003987	MTMR7	17	cg27315958;cg12186771;cg03911619;cg06435363;cg07637915;cg25964213;cg02610221
chr7	25871511	25871520	10	2	4.08125e-14	1.51691e-05	-0.184023	-0.164747	80896	UP	ENSG00000223561	AC003090.1	17	cg26935764;cg10898335
chr7	18543073	18543357	285	2	2.28969e-07	0.00320744	-0.225041	-0.164516	841	DOWN	ENSG00000048052	HDAC9	17	cg22544467;cg17739473
chr12	99092857	99093196	340	2	3.11253e-20	1.81414e-05	-0.277856	-0.164331	77	UP	ENSG00000120868	APAF1	17	cg07469467;cg00649794
chr10	131404589	131404769	181	3	8.70374e-15	0.000495852	-0.256039	-0.163747	94756	DOWN	ENSG00000237224	RP11-109A6.2	17	cg18038372;cg18148349;cg09125600
chr1	180896579	180897511	933	4	3.31874e-29	5.57463e-08	-0.251003	-0.163602	0	Over	ENSG00000135835	KIAA1614	17	cg11290638;cg08485329;cg23459153;cg04678346
chr22	30577695	30578524	830	2	4.19824e-22	2.38986e-05	-0.252163	-0.163453	24573	DOWN	ENSG00000225676	RP3-438O4.4	17	cg09691433;cg26022126
chr2	20412303	20413180	878	3	9.68049e-20	1.73237e-06	-0.22692	-0.16345	9968	DOWN	ENSG00000115884	SDC1	17	cg09055357;cg13681655;cg13393762
chr14	75033387	75033503	117	2	4.28442e-17	6.61384e-05	-0.264672	-0.163362	14502	DOWN	ENSG00000258425	CTD-2207P18.1	17	cg26212420;cg24890684
chr3	14419512	14420209	698	3	1.33893e-31	0.00175216	-0.254886	-0.16335	15938	UP	ENSG00000199609	RNA5SP124	17	cg05136981;cg17338225;cg12317144
chr13	50700606	50704370	3765	20	8.57622e-62	5.57668e-26	-0.402321	-0.163281	749	UP	ENSG00000231607	DLEU2	17	cg04214430;cg02003272;cg20293942;cg20733077;cg01803928;cg06133205;cg01207974;cg23104954;cg20925383;cg00465247;cg00190330;cg09153683;cg01404873;cg15389749;cg08004525;cg12378878;cg13204699;cg26585452;cg09000832;cg13774342
chr7	155057709	155058035	327	3	2.36534e-23	7.62482e-05	-0.229681	-0.163208	973	UP	ENSG00000225612	AC099552.2	17	cg17167546;cg21120566;cg08260775
chr2	121083789	121084337	549	2	1.98599e-34	0.0087473	-0.31378	-0.162442	7205	DOWN	ENSG00000235840	AC012363.13	17	cg10580684;cg27046329
chr20	36619159	36619770	612	2	7.60284e-10	0.000108484	-0.190091	-0.162275	9146	DOWN	ENSG00000101407	TTI1	17	cg18179663;cg12301174
chr11	12088146	12088837	692	6	2.92366e-34	1.19119e-07	-0.383893	-0.162072	0	Over	ENSG00000254991	RP13-631K18.3	17	cg13050399;cg07896386;cg18438737;cg05607460;cg14321912;cg11202546
chr11	70189565	70189805	241	2	1.62964e-13	0.000821302	-0.278644	-0.162026	51	UP	ENSG00000131626	PPFIA1	17	cg15911349;cg00836378
chr11	75367289	75367469	181	2	5.67964e-14	0.19963	-0.326923	-0.161821	12009	DOWN	ENSG00000171533	MAP6	17	cg18771050;cg01229061
chr15	85359854	85360691	838	7	2.77103e-43	1.17785e-05	-0.347619	-0.161323	0	Over	ENSG00000136383	ALPK3	17	cg06532379;cg22387369;cg25895948;cg20318166;cg11018313;cg07251857;cg06271561
chr7	129044556	129045035	480	3	2.61498e-30	0.0001407	-0.298111	-0.161296	440	UP	ENSG00000252280	RNU7-16P	17	cg03506459;cg02380025;cg02280951
chr5	142602110	142602594	485	3	9.88559e-16	3.76461e-05	-0.300621	-0.161055	15344	DOWN	ENSG00000145819	ARHGAP26	17	cg06097236;cg05185926;cg07506658
chr1	61586157	61586195	39	2	3.63709e-09	0.000300132	-0.254	-0.160816	4209	UP	ENSG00000270742	RP4-802A10.1	17	cg03449946;cg09654881
chr16	86899685	86900244	560	2	1.83825e-11	0.000248092	-0.258596	-0.160113	39833	DOWN	ENSG00000260795	RP11-107C10.1	17	cg06543221;cg15985280
chr5	158531132	158533798	2667	14	5.62391e-40	1.0743e-06	-0.420228	-0.160105	3441	DOWN	ENSG00000245812	RP11-175K6.1	17	cg23468002;cg02326568;cg27047836;cg17721879;cg08777316;cg18496440;cg25221615;cg16318768;cg03059649;cg04239680;cg12125772;cg10899681;cg24924560;cg18043514
chr19	45809570	45809725	156	2	8.26407e-09	0.00125738	-0.249214	-0.160002	16509	DOWN	ENSG00000104879	CKM	17	cg14283978;cg27331471
chr17	32705657	32706202	546	2	5.68554e-09	0.000261338	-0.221503	-0.159675	15406	UP	ENSG00000108702	CCL1	17	cg22392752;cg12172916
chr15	75104625	75105286	662	8	6.47633e-85	3.43089e-16	-0.267767	-0.159574	0	Over	ENSG00000140506	LMAN1L	17	cg18581777;cg02395127;cg24447890;cg07756477;cg21948564;cg17336619;cg22290566;cg25790435
chr13	99625754	99626427	674	2	1.23111e-35	0.00161772	-0.302483	-0.159403	3816	DOWN	ENSG00000088387	DOCK9	17	cg13660285;cg18726757
chr1	15956879	15957014	136	2	2.92996e-28	1.9358e-06	-0.226556	-0.159392	0	Over	ENSG00000197312	DDI2	17	cg02021304;cg19955873
chr1	205208963	205209342	380	2	3.55994e-24	0.0243562	-0.314571	-0.159093	2967	UP	ENSG00000225063	RP11-383G10.5	17	cg17030415;cg02595412
chr12	87232511	87232821	311	3	4.19222e-09	0.00285825	-0.338842	-0.158958	0	Over	ENSG00000258185	RP11-202H2.1	17	cg18344063;cg15394255;cg00321288
chr17	74923895	74924915	1021	3	3.41711e-43	0.00102157	-0.331131	-0.158857	3962	DOWN	ENSG00000167889	MGAT5B	17	cg02731226;cg06134044;cg16683119
chr5	171333801	171334565	765	2	6.43901e-15	5.42482e-05	-0.203316	-0.15878	1297	DOWN	ENSG00000072803	FBXW11	17	cg26448081;cg13277254
chr10	80523167	80523716	550	2	1.28888e-09	0.00087187	-0.195449	-0.158437	12807	DOWN	ENSG00000223243	AC074323.1	17	cg15646287;cg09329936
chr10	79954870	79955693	824	3	3.81687e-14	6.60688e-06	-0.246301	-0.158263	52811	UP	ENSG00000230417	LINC00856	17	cg02383399;cg09848700;cg23789053
chr16	66536720	66537403	684	2	1.66541e-22	0.00113527	-0.299465	-0.158213	5936	UP	ENSG00000260755	RP11-403P17.3	17	cg01853949;cg18167695
chr10	34762675	34763442	768	2	1.11465e-31	5.08139e-05	-0.277307	-0.157913	14363	DOWN	ENSG00000234167	TCEB2P4	17	cg04065742;cg01293189
chr1	144008886	144008937	52	2	3.4089e-20	1.57122e-06	-0.175647	-0.157595	35144	DOWN	ENSG00000271644	RP3-365I19.2	17	cg15554023;cg18185285
chr15	99646736	99647206	471	2	5.48762e-16	0.00251106	-0.29889	-0.157593	705	UP	ENSG00000259475	RP11-654A16.3	17	cg02794784;cg03449017
chr6	13413705	13414265	561	3	1.89783e-23	1.42915e-07	-0.242289	-0.157369	5335	UP	ENSG00000145990	GFOD1	17	cg13192786;cg08667065;cg25529875
chr4	111333385	111333912	528	3	1.36239e-17	6.71634e-06	-0.257275	-0.156947	3141	UP	ENSG00000251046	ZNF969P	17	cg08984744;cg13058990;cg25391198
chr1	228345324	228347181	1858	8	1.86403e-47	5.3432e-09	-0.412769	-0.156903	5367	DOWN	ENSG00000203684	IBA57-AS1	17	cg16292193;cg03650119;cg12461930;cg09257635;cg08521967;cg17680089;cg23733384;cg22681074
chr17	48915829	48915947	119	2	1.10566e-17	1.07786e-05	-0.202152	-0.156821	3039	DOWN	ENSG00000261976	RP11-506D12.5	17	cg26449328;cg07769614
chr18	46088903	46089447	545	2	9.93298e-12	4.86134e-05	-0.188486	-0.156689	22436	DOWN	ENSG00000134030	CTIF	17	cg11223648;cg26859549
chr15	88307922	88308153	232	2	6.19862e-18	0.000277406	-0.223456	-0.156231	60838	UP	ENSG00000259560	RP11-648K4.2	17	cg08663505;cg05971934
chr3	134320633	134321018	386	2	1.22501e-13	3.8438e-05	-0.158758	-0.156142	3911	DOWN	ENSG00000154928	EPHB1	17	cg18722840;cg06917867
chr5	61782356	61783017	662	2	1.38584e-12	1.60738e-05	-0.209449	-0.15613	19324	DOWN	ENSG00000086200	IPO11	17	cg11792522;cg09559333
chr7	133259792	133260697	906	3	8.23342e-21	0.00137771	-0.236984	-0.156108	518	UP	ENSG00000131558	EXOC4	17	cg14270998;cg04907127;cg08877262
chr14	65098936	65099398	463	2	1.37315e-07	0.00189753	-0.24513	-0.15578	30573	UP	ENSG00000259010	RP11-973N13.2	17	cg15484920;cg03506099
chr16	85229580	85230590	1011	3	1.59422e-08	8.983e-05	-0.214465	-0.155397	24697	Over	ENSG00000262601	CTC-786C10.1	17	cg06213047;cg06157645;cg01275133
chr17	65808670	65809667	998	5	1.34625e-20	1.26779e-05	-0.273155	-0.155389	30	UP	ENSG00000222548	AC006534.1	17	cg05815405;cg26571224;cg14143633;cg04100392;cg27567284
chrX	46936363	46937375	1013	4	1.62787e-18	0.000122624	-0.225867	-0.155183	399	UP	ENSG00000130988	RGN	17	cg05986687;cg11874485;cg19639792;cg22256180
chrX	152082354	152082879	526	5	2.06021e-23	4.52476e-06	-0.233226	-0.155174	106	UP	ENSG00000147394	ZNF185	17	cg22848013;cg20502006;cg06957108;cg07910919;cg18279482
chr4	187855029	187855570	542	2	1.18304e-13	2.59126e-05	-0.214253	-0.154987	33334	DOWN	ENSG00000249539	MRPS36P2	17	cg10150824;cg27269700
chr14	51000058	51001021	964	2	1.06236e-14	5.29724e-06	-0.248345	-0.154983	313	DOWN	ENSG00000198513	ATL1	17	cg04521633;cg18259504
chr17	21043672	21044489	818	2	1.63573e-40	0.00261844	-0.294604	-0.154903	13394	DOWN	ENSG00000109016	DHRS7B	17	cg25010677;cg20374441
chr11	75219472	75221380	1909	6	9.32674e-49	3.09512e-09	-0.315049	-0.154827	35	UP	ENSG00000254460	RP11-939C17.4	17	cg06954975;cg24484600;cg00572206;cg04137948;cg08781526;cg20622960
chr17	30589240	30590156	917	3	4.44373e-41	3.86925e-05	-0.316309	-0.154545	3038	UP	ENSG00000141314	RHBDL3	17	cg02124699;cg05181675;cg14665244
chr6	41394156	41395230	1075	6	2.29944e-16	1.82152e-05	-0.273202	-0.154423	70968	DOWN	ENSG00000238867	AL136967.1	17	cg03605610;cg02629070;cg04496791;cg21364077;cg21088783;cg06654127
chr20	42179591	42180301	711	2	5.52499e-28	0.0201632	-0.319275	-0.15421	1	UP	ENSG00000226143	RP1-138B7.5	17	cg20982653;cg13177151
chr1	56397400	56397447	48	2	1.33438e-17	4.22542e-06	-0.186562	-0.154201	7505	DOWN	ENSG00000227104	PIGQP1	17	cg19302183;cg08118140
chr10	79003155	79003508	354	2	1.23701e-06	0.00261408	-0.206952	-0.153933	70190	UP	ENSG00000224500	RP11-328K22.1	17	cg06144361;cg02463727
chr7	69336464	69336997	534	3	1.76656e-13	0.000896169	-0.36406	-0.153606	46851	DOWN	ENSG00000158321	AUTS2	17	cg04309559;cg02489677;cg06625638
chr10	128993051	128994030	980	5	2.0636e-38	5.09095e-05	-0.264768	-0.153527	391	DOWN	ENSG00000188916	FAM196A	17	cg23082862;cg08687088;cg00500564;cg25321212;cg08218734
chr10	74013682	74014931	1250	3	5.3375e-17	2.79182e-05	-0.259054	-0.153144	18746	UP	ENSG00000168209	DDIT4	17	cg10642599;cg25092052;cg07824182
chr13	30156486	30157049	564	2	7.43838e-24	0.00197727	-0.295067	-0.152995	3879	DOWN	ENSG00000139514	SLC7A1	17	cg21263170;cg00953201
chr12	47771042	47771422	381	2	2.82027e-13	0.000620306	-0.28058	-0.152881	12989	UP	ENSG00000264906	MIR4494	17	cg02516419;cg11339496
chr18	60867251	60867269	19	2	4.27894e-06	0.00279123	-0.164275	-0.152754	5352	UP	ENSG00000238988	snoU13	17	cg02944032;cg20226460
chr2	11053694	11054994	1301	5	1.3028e-55	0.000109611	-0.363612	-0.152384	1630	DOWN	ENSG00000162975	KCNF1	17	cg26378982;cg01416043;cg11337626;cg12501142;cg14176450
chr8	37311694	37312199	506	2	5.08223e-21	0.00953115	-0.330372	-0.152151	25407	UP	ENSG00000253388	RP11-150O12.2	17	cg15633652;cg18627764
chr16	87823274	87823925	652	2	6.98099e-11	0.000360397	-0.229468	-0.152026	10293	UP	ENSG00000260498	RP4-536B24.4	17	cg05998610;cg16372825
chr16	85392060	85392722	663	2	6.65043e-17	0.00100969	-0.265629	-0.151682	990	DOWN	ENSG00000261567	RP11-680G10.1	17	cg04753185;cg03570910
chr10	134559637	134561116	1480	7	1.65919e-73	2.69077e-08	-0.376641	-0.15164	18211	UP	ENSG00000068383	INPP5A	17	cg08552167;cg12449716;cg17750946;cg14275445;cg17054783;cg07927953;cg26549601
chr1	109420278	109422184	1907	4	1.27959e-49	2.14486e-05	-0.465731	-0.151234	247	DOWN	ENSG00000121957	GPSM2	17	cg00859129;cg22161131;cg03934069;cg24707290
chr16	85949779	85950321	543	2	1.72117e-15	0.222912	-0.302914	-0.151102	1859	DOWN	ENSG00000140968	IRF8	17	cg19308985;cg02843417
chr8	37119287	37119428	142	2	2.5989e-11	8.77647e-05	-0.180768	-0.150847	70073	DOWN	ENSG00000253123	RP11-527N22.1	17	cg12931554;cg03340334
chr8	1144918	1145806	889	4	6.21437e-32	5.0651e-08	-0.202093	-0.150478	52953	DOWN	ENSG00000254160	CTD-2281E23.3	17	cg13715901;cg11115554;cg14481336;cg26573927
chr11	66510867	66511064	198	3	9.68858e-10	0.00102818	-0.182518	-0.150427	857	UP	ENSG00000173715	C11orf80	17	cg17921991;cg15102749;cg22050877
chr3	15916502	15918095	1594	3	8.36773e-23	0.0950565	-0.489336	-0.150094	1223	DOWN	ENSG00000207815	MIR563	17	cg13691354;cg13155535;cg09056294
chr18	10726518	10726666	149	2	6.52612e-19	3.80018e-06	-0.18252	-0.150064	0	Over	ENSG00000264714	RP11-21G15.1	17	cg21050234;cg16969586
chr14	68570817	68571459	643	3	6.10267e-11	0.000270859	-0.208446	-0.149667	25453	DOWN	ENSG00000258837	CTD-2566J3.1	17	cg06692252;cg01638193;cg19946916
chr14	62083069	62083652	584	2	1.8108e-38	0.00479272	-0.305045	-0.149144	30485	UP	ENSG00000232774	RP11-47I22.3	17	cg13555351;cg04554158
chr5	73082380	73082711	332	6	3.17377e-44	5.24171e-13	-0.224247	-0.149137	63	UP	ENSG00000249293	CTC-575I10.1	17	cg03661949;cg00081104;cg03598075;cg22362022;cg02355046;cg02802163
chr11	46296020	46296795	776	6	8.94329e-30	1.12185e-06	-0.249495	-0.148012	0	Over	ENSG00000255007	CTD-2589M5.4	17	cg08979309;cg23032799;cg16895493;cg17070923;cg25165608;cg02983409
chr20	35459146	35459956	811	2	2.61236e-23	0.000205847	-0.254487	-0.14784	7848	DOWN	ENSG00000149639	SOGA1	17	cg24713063;cg08559141
chr17	48773026	48773949	924	5	1.47338e-25	6.35573e-05	-0.316329	-0.147697	55	UP	ENSG00000201340	Y_RNA	17	cg25617556;cg05573490;cg03218476;cg16940339;cg02509979
chr9	127562861	127563860	1000	5	4.06143e-21	7.86817e-05	-0.226489	-0.147641	0	Over	ENSG00000185585	OLFML2A	17	cg18506679;cg25612362;cg20789824;cg05587038;cg10662327
chr3	48779789	48780235	447	2	1.16579e-17	0.000579574	-0.223382	-0.147602	2002	UP	ENSG00000068745	IP6K2	17	cg20322563;cg09278865
chr2	134179408	134180857	1450	5	3.31542e-28	5.94549e-07	-0.248207	-0.147289	10610	DOWN	ENSG00000232474	NCKAP5-IT1	17	cg25930602;cg02440797;cg00827382;cg09506037;cg14471282
chr16	27729635	27730610	976	8	1.20864e-66	7.52079e-16	-0.267233	-0.147124	0	Over	ENSG00000261329	CTD-2049O4.1	17	cg06306902;cg00269659;cg07182076;cg06211172;cg01076541;cg12551474;cg20693126;cg00298689
chr1	55515451	55516578	1128	3	8.89494e-30	1.5009e-05	-0.233641	-0.147105	28	UP	ENSG00000169174	PCSK9	17	cg26711070;cg25011934;cg23961333
chr7	79281930	79282066	137	2	4.87295e-13	0.000717855	-0.198264	-0.14644	1358	UP	ENSG00000200786	RNA5SP234	17	cg08167638;cg09874565
chr1	41780807	41781047	241	2	1.609e-09	0.000426349	-0.18548	-0.146224	46546	UP	ENSG00000204060	FOXO6	17	cg05152781;cg10206828
chr13	21808192	21808908	717	3	2.40627e-18	0.00684455	-0.335408	-0.14567	0	Over	ENSG00000233405	LINC01046	17	cg02406289;cg20224370;cg19226844
chr1	59573471	59573855	385	2	6.58947e-13	2.55367e-05	-0.199601	-0.145584	29682	UP	ENSG00000235215	RP11-145M4.2	17	cg19218470;cg18231025
chr22	38852696	38853600	905	2	3.74607e-17	0.000774984	-0.253862	-0.145052	1490	UP	ENSG00000168135	KCNJ4	17	cg09533305;cg23251056
chr16	71660908	71662998	2091	6	2.77435e-105	0.00414997	-0.415865	-0.144715	0	Over	ENSG00000140832	MARVELD3	17	cg06952752;cg11247619;cg02091428;cg13154724;cg06736113;cg13224218
chr9	38023005	38023348	344	3	1.61442e-24	4.39276e-08	-0.161862	-0.144184	45335	DOWN	ENSG00000255872	RP11-613M10.9	17	cg08192812;cg20792736;cg17390303
chr12	94228925	94229919	995	5	8.58413e-44	4.76846e-08	-0.286469	-0.144063	23	UP	ENSG00000258303	RP11-887P2.6	17	cg18766103;cg15299969;cg01719456;cg10149535;cg08560606
chr3	45128794	45128886	93	2	1.02808e-16	0.000457122	-0.252068	-0.143711	52200	DOWN	ENSG00000163814	CDCP1	17	cg02028151;cg24944017
chr3	130682723	130682976	254	2	1.0804e-08	0.000611923	-0.169835	-0.143638	0	Over	ENSG00000017260	ATP2C1	17	cg24749831;cg21743623
chr5	127552620	127552942	323	3	3.81807e-14	6.49059e-06	-0.186525	-0.143496	38547	DOWN	ENSG00000064651	SLC12A2	17	cg17521124;cg01043252;cg06675144
chr17	19481888	19483043	1156	4	2.55305e-48	8.38696e-06	-0.260172	-0.143469	212	UP	ENSG00000228983	AC025627.7	17	cg27618671;cg12550399;cg26132518;cg11317447
chr22	34053234	34054040	807	5	5.2064e-34	2.70694e-09	-0.214227	-0.143457	31	UP	ENSG00000133424	LARGE	17	cg09520825;cg03753386;cg17268044;cg27111836;cg09580441
chr13	31737466	31737685	220	2	2.88935e-12	0.00687142	-0.20779	-0.142334	940	UP	ENSG00000120694	HSPH1	17	cg05704353;cg05035583
chr12	64960957	64961489	533	2	3.41918e-18	0.019019	-0.293691	-0.142306	7955	UP	ENSG00000223294	SNORD83	17	cg12707346;cg20992317
chr2	211091270	211091510	241	2	1.39339e-11	0.000485614	-0.199581	-0.142245	1054	UP	ENSG00000115361	ACADL	17	cg04788432;cg01812328
chr13	21561985	21562238	254	2	3.96834e-14	0.0069777	-0.272429	-0.141901	11367	DOWN	ENSG00000251902	RNU6-51P	17	cg05155893;cg06502165
chr17	73101934	73102145	212	3	2.64864e-17	1.22124e-06	-0.199061	-0.141395	3901	UP	ENSG00000125449	ARMC7	17	cg09623010;cg17058616;cg17749454
chr6	19042722	19042842	121	3	1.04169e-16	3.19544e-05	-0.264617	-0.141285	101083	UP	ENSG00000217379	RP11-254A17.1	17	cg18589875;cg15546632;cg24380514
chr11	93224210	93224622	413	2	9.62401e-22	0.0530398	-0.277931	-0.140905	7894	DOWN	ENSG00000166002	SMCO4	17	cg06832246;cg03443949
chr17	19287677	19288929	1253	4	2.23089e-28	3.17625e-10	-0.204782	-0.140708	134	UP	ENSG00000166482	MFAP4	17	cg19169154;cg06997997;cg13868190;cg04900213
chr13	50021335	50021605	271	2	1.17457e-12	0.0011778	-0.212248	-0.140651	780	UP	ENSG00000215462	AL136218.1	17	cg24834886;cg06548892
chr12	26999179	26999954	776	2	2.6694e-24	0.000593706	-0.256172	-0.139946	13047	UP	ENSG00000123104	ITPR2	17	cg13288038;cg05511921
chr10	50341989	50342347	359	4	4.7677e-21	4.06921e-07	-0.19666	-0.139879	0	Over	ENSG00000172538	FAM170B	17	cg16512990;cg27406618;cg21485543;cg12771178
chr10	62096915	62097265	351	2	4.21666e-35	0.00462817	-0.269848	-0.139769	36674	UP	ENSG00000151150	ANK3	17	cg24571899;cg26132715
chr3	53829800	53830474	675	5	2.62006e-30	1.13045e-06	-0.264329	-0.139542	0	Over	ENSG00000157388	CACNA1D	17	cg26622772;cg10544026;cg01225508;cg22759220;cg10094755
chr12	109967001	109968370	1370	6	1.29808e-47	1.11427e-05	-0.33642	-0.139298	0	Over	ENSG00000151148	UBE3B	17	cg03426174;cg16180276;cg11863674;cg24968495;cg27043464;cg01417991
chr1	221001625	221002658	1034	4	6.52166e-31	1.85201e-05	-0.22756	-0.139292	0	Over	ENSG00000238078	RP11-295M18.2	17	cg12000176;cg12875209;cg02207139;cg00347929
chr9	119228321	119228686	366	2	2.30518e-17	0.000483434	-0.242896	-0.139026	25306	UP	ENSG00000148219	ASTN2	17	cg12759231;cg27167565
chr4	40201884	40201943	60	2	1.03027e-12	0.000110653	-0.180726	-0.138975	20	UP	ENSG00000168421	RHOH	17	cg07768107;cg15978357
chr13	20988729	20989988	1260	6	6.7761e-33	5.01353e-05	-0.227564	-0.138744	17996	DOWN	ENSG00000263978	MIR4499	17	cg00643662;cg19159759;cg02430645;cg07223180;cg11345143;cg17418368
chr8	143206414	143207542	1129	5	1.22239e-16	1.85806e-05	-0.226344	-0.13874	35225	DOWN	ENSG00000261710	RP11-953B20.1	17	cg03899054;cg14623024;cg21741708;cg12250841;cg21928627
chr8	18243948	18244861	914	4	1.34003e-18	0.000301339	-0.271986	-0.138456	425	DOWN	ENSG00000271654	RP11-685B14.3	17	cg24555670;cg12174804;cg24583452;cg10626254
chr6	143193224	143193920	697	3	5.16666e-15	0.000118154	-0.20532	-0.138361	35039	UP	ENSG00000010818	HIVEP2	17	cg14028358;cg15798191;cg16559268
chr8	49333898	49334186	289	2	2.41239e-11	0.000205755	-0.21325	-0.138219	36747	DOWN	ENSG00000224594	RPL29P19	17	cg17307170;cg12188528
chr15	101110822	101111388	567	2	4.96671e-19	0.0103149	-0.285824	-0.138129	0	Over	ENSG00000140471	LINS	17	cg17878100;cg24271234
chr8	72916356	72917845	1490	9	2.54429e-34	3.61208e-09	-0.234848	-0.137773	18259	DOWN	ENSG00000104321	TRPA1	17	cg05472468;cg06024434;cg01490094;cg00588920;cg05841415;cg24523948;cg21217423;cg02843349;cg04135198
chr14	73927768	73929106	1339	4	9.75602e-17	3.20374e-05	-0.275062	-0.137622	22	UP	ENSG00000251393	RP1-240K6.3	17	cg07931368;cg11034147;cg27542242;cg14831448
chr12	95189586	95189594	9	2	8.44246e-15	1.2502e-05	-0.200319	-0.137312	38328	UP	ENSG00000216306	KRT19P2	17	cg10804117;cg12149513
chr8	42669499	42670173	675	2	2.33437e-17	0.133545	-0.28242	-0.137178	17963	UP	ENSG00000147434	CHRNA6	17	cg08162498;cg00647512
chr6	132725038	132725393	356	2	1.24995e-13	0.00365969	-0.243602	-0.137113	2353	UP	ENSG00000079931	MOXD1	17	cg20193650;cg17324843
chr7	44186183	44187310	1128	5	2.84988e-18	7.21051e-05	-0.208599	-0.136905	0	Over	ENSG00000106633	GCK	17	cg27174778;cg09933329;cg12237784;cg23381646;cg12350393
chr16	75096111	75097612	1502	6	3.1116e-59	7.75864e-08	-0.31132	-0.13623	31429	UP	ENSG00000186187	ZNRF1	17	cg02119598;cg24972947;cg23094569;cg00283157;cg27641961;cg11007667
chr8	37337009	37337528	520	2	7.1308e-17	4.75369e-05	-0.209325	-0.136098	78	UP	ENSG00000253388	RP11-150O12.2	17	cg10705306;cg11102484
chr10	63657059	63657985	927	5	6.11582e-18	4.01812e-06	-0.185065	-0.136059	3073	UP	ENSG00000150347	ARID5B	17	cg23661466;cg12777730;cg27357306;cg19761254;cg12845268
chr1	42724714	42725487	774	2	1.25443e-13	4.71632e-05	-0.231689	-0.135868	18770	DOWN	ENSG00000198815	FOXJ3	17	cg13794390;cg10664343
chr12	29274598	29274861	264	3	1.99466e-19	3.16223e-07	-0.17198	-0.135629	782	UP	ENSG00000222481	AC012150.1	17	cg08376577;cg25800940;cg26550485
chr1	42079018	42079755	738	3	4.24981e-27	1.13682e-06	-0.191217	-0.135559	33446	UP	ENSG00000127124	HIVEP3	17	cg06251321;cg20165402;cg07588874
chr12	92792682	92793356	675	2	3.22244e-22	0.248104	-0.27357	-0.135485	21950	UP	ENSG00000266923	RP11-693J15.4	17	cg07943071;cg04340057
chr17	27941776	27942773	998	3	6.36102e-14	0.00377156	-0.223637	-0.135333	1713	DOWN	ENSG00000167549	CORO6	17	cg13465852;cg12000131;cg27413732
chr3	16349554	16349585	32	2	3.36332e-18	2.61458e-06	-0.136437	-0.13433	6360	UP	ENSG00000271964	RP11-415F23.2	17	cg07307840;cg09675379
chr20	36839442	36840345	904	3	9.09572e-23	0.000119518	-0.218486	-0.133986	6161	DOWN	ENSG00000149633	KIAA1755	17	cg20606255;cg25837317;cg03696899
chr6	42379666	42380212	547	2	4.77364e-14	0.0229288	-0.262732	-0.133869	0	Over	ENSG00000221252	U3	17	cg06021215;cg04336593
chr8	135644001	135644003	3	2	8.42731e-12	5.47741e-05	-0.15792	-0.133795	5832	DOWN	ENSG00000066827	ZFAT	17	cg15172147;cg22334784
chr7	30184243	30185776	1534	8	1.98532e-43	5.54851e-06	-0.300035	-0.133674	0	Over	ENSG00000180354	MTURN	17	cg08972170;cg10368514;cg01541443;cg10166011;cg22066020;cg25973583;cg16995284;cg10041955
chr2	75715402	75716596	1195	3	1.40649e-14	9.16912e-07	-0.164618	-0.133613	105	UP	ENSG00000238410	snoU109	17	cg06155909;cg05130184;cg02635573
chr22	43357987	43358425	439	2	1.44368e-21	0.000242368	-0.162348	-0.133375	2081	UP	ENSG00000100266	PACSIN2	17	cg22716663;cg11224507
chr16	9259884	9260385	502	2	2.81684e-13	0.021558	-0.275855	-0.133311	9122	UP	ENSG00000220793	RPL21P119	17	cg26743860;cg10209629
chr11	1325718	1327450	1733	11	8.16592e-55	0.0013727	-0.429679	-0.133011	0	Over	ENSG00000078902	TOLLIP	17	cg18263587;cg09324735;cg26016267;cg10500733;cg23278604;cg05891899;cg17557340;cg00687967;cg21019174;cg06174078;cg12424898
chr15	99970266	99971448	1183	6	2.37125e-36	1.1587e-07	-0.302577	-0.132909	0	Over	ENSG00000259341	RP11-20G13.1	17	cg06524377;cg06021384;cg14649268;cg14606676;cg26742275;cg13827582
chr11	118899758	118901039	1282	5	9.54667e-21	1.83744e-06	-0.267405	-0.132837	0	Over	ENSG00000137700	SLC37A4	17	cg12636538;cg06567290;cg04475642;cg08083088;cg13218707
chr11	2904591	2905496	906	7	2.28716e-31	0.000481766	-0.286155	-0.13278	434	DOWN	ENSG00000129757	CDKN1C	17	cg21799346;cg23146358;cg03143849;cg23419490;cg02953912;cg11944284;cg17265994
chr12	2800055	2801584	1530	14	9.45642e-43	1.12756e-10	-0.198156	-0.132743	0	Over	ENSG00000246627	CACNA1C-AS1	17	cg12350325;cg14395444;cg00848945;cg19685491;cg17902551;cg15442907;cg05166022;cg18816701;cg19200285;cg03731464;cg15279308;cg02959759;cg02794451;cg13647052
chr13	76333727	76334866	1140	8	1.71058e-36	4.38915e-06	-0.311649	-0.132235	0	Over	ENSG00000136153	LMO7	17	cg12166476;cg19861914;cg11014582;cg10581837;cg14675361;cg15968529;cg21591895;cg02714303
chr16	14513496	14514124	629	2	8.77602e-28	2.0477e-05	-0.202031	-0.132132	766	UP	ENSG00000263257	RP11-65J21.4	17	cg14202732;cg03830690
chr3	136062554	136062740	187	2	2.64644e-21	0.00349847	-0.249103	-0.131779	15290	DOWN	ENSG00000118007	STAG1	17	cg25498969;cg01361285
chr4	110510374	110510998	625	2	1.19714e-17	0.00188787	-0.29247	-0.131749	28227	DOWN	ENSG00000005059	CCDC109B	17	cg03708153;cg17756860
chr5	115697214	115697696	483	4	1.5436e-29	3.82391e-07	-0.213364	-0.131605	57382	UP	ENSG00000250015	CTC-339F2.2	17	cg15203566;cg05931423;cg14720024;cg11312495
chr11	120386965	120388531	1567	7	2.4131e-23	5.08364e-06	-0.202914	-0.131089	4453	DOWN	ENSG00000204306	AP002348.1	17	cg07415423;cg27176927;cg06995068;cg07353266;cg07789454;cg22669476;cg03238573
chr10	104380564	104381651	1088	3	7.70042e-15	2.9344e-06	-0.155363	-0.130936	22245	DOWN	ENSG00000272933	RP11-47A8.5	17	cg04876703;cg13507686;cg26731885
chr6	157137784	157137791	8	2	5.12787e-08	0.000742079	-0.163744	-0.13056	12569	UP	ENSG00000049618	ARID1B	17	cg06203243;cg07212702
chr7	87135958	87136757	800	2	1.83581e-06	0.000797105	-0.14457	-0.130537	500	UP	ENSG00000085563	ABCB1	17	cg00634941;cg12501229
chr1	17802476	17802692	217	2	9.9397e-15	4.72079e-05	-0.214067	-0.130234	26216	DOWN	ENSG00000239020	snoU13	17	cg06769739;cg10786474
chrX	153560525	153560828	304	2	4.59797e-10	0.000557483	-0.1652	-0.130178	2558	DOWN	ENSG00000231830	XX-FW83128A1.2	17	cg06692867;cg14376241
chr2	86130861	86131040	180	2	1.93305e-16	6.37762e-06	-0.13735	-0.130165	361	UP	ENSG00000272564	RP11-548P2.2	17	cg06546646;cg21218202
chr12	13248548	13249747	1200	6	4.35478e-48	0.000689451	-0.39033	-0.130107	0	Over	ENSG00000111305	GSG1	17	cg10917545;cg08245487;cg03607577;cg27554156;cg10663220;cg08399444
chr17	77966750	77967813	1064	7	2.26595e-74	1.59254e-06	-0.312601	-0.130075	0	Over	ENSG00000167291	TBC1D16	17	cg17203037;cg24361121;cg24534095;cg23794948;cg07276449;cg03837680;cg16614807
chr7	73400152	73401986	1835	5	1.18035e-17	5.76757e-06	-0.283036	-0.129656	0	Over	ENSG00000261467	RP11-731K22.1	17	cg00633869;cg19561837;cg13459779;cg19426232;cg06901893
chr22	33392754	33393381	628	2	3.60618e-14	5.10894e-05	-0.179409	-0.129604	9424	DOWN	ENSG00000185666	SYN3	17	cg01118636;cg11020111
chr17	18852894	18854417	1524	5	8.43966e-64	4.43873e-07	-0.294589	-0.129584	0	Over	ENSG00000154025	SLC5A10	17	cg18046658;cg09091874;cg02271577;cg10281450;cg27269917
chr4	111714717	111715333	617	3	3.58387e-09	0.0453266	-0.342344	-0.129438	225	UP	ENSG00000249519	RP11-777N19.1	17	cg23297125;cg06126494;cg15390397
chr5	149318703	149320352	1650	7	1.20588e-39	0.000180245	-0.338338	-0.129195	0	Over	ENSG00000200334	Y_RNA	17	cg11197422;cg00387768;cg05624395;cg05293875;cg09669125;cg12980561;cg09109411
chr10	72218900	72219819	920	4	6.01469e-22	4.43258e-06	-0.190348	-0.128399	11192	UP	ENSG00000156574	NODAL	17	cg09634707;cg14858616;cg00690609;cg23444264
chr2	10134031	10134152	122	2	7.46044e-07	0.00350462	-0.203062	-0.12813	1281	UP	ENSG00000134317	GRHL1	17	cg03105831;cg09152353
chr2	1645301	1646050	750	2	6.08831e-21	0.000151473	-0.218425	-0.127539	1192	DOWN	ENSG00000130508	PXDN	17	cg05514883;cg21664909
chr13	114004577	114006027	1451	8	2.40814e-63	6.62232e-15	-0.388241	-0.12743	0	Over	ENSG00000225083	GRTP1-AS1	17	cg13373994;cg13615555;cg18412546;cg00059662;cg27031031;cg00704869;cg21489964;cg18575933
chr6	6772111	6773006	896	2	2.16611e-26	0.000132484	-0.333137	-0.12717	12586	UP	ENSG00000224532	RP3-470L22.1	17	cg11737355;cg17446488
chr15	40398007	40399723	1717	11	8.83544e-49	7.65041e-10	-0.2802	-0.127059	0	Over	ENSG00000104081	BMF	17	cg07887985;cg26662201;cg01739886;cg18880190;cg02313495;cg26535987;cg03193657;cg08131309;cg09587957;cg12929983;cg18494902
chr13	113356896	113357667	772	5	6.57706e-21	2.23631e-08	-0.158876	-0.126959	0	Over	ENSG00000068650	ATP11A	17	cg00990020;cg02241675;cg21946330;cg00394026;cg13016035
chr8	27457461	27458215	755	2	1.56963e-24	0.0489339	-0.260548	-0.126892	0	Over	ENSG00000120885	CLU	17	cg10154779;cg11697169
chr14	105052560	105053550	991	3	2.99132e-23	0.000152589	-0.20857	-0.126782	2633	DOWN	ENSG00000259037	RP11-614O9.1	17	cg21846009;cg10970484;cg18313013
chr9	120174408	120175421	1014	3	8.57364e-25	0.000478587	-0.240989	-0.126697	1794	DOWN	ENSG00000148219	ASTN2	17	cg00107630;cg01593609;cg13485469
chr12	50444217	50445403	1187	5	1.40439e-16	1.57865e-06	-0.172298	-0.126304	5927	UP	ENSG00000110881	ASIC1	17	cg10696085;cg10238080;cg19604907;cg06257561;cg15240722
chr14	59828522	59829308	787	2	4.33682e-33	6.86902e-05	-0.206749	-0.126023	0	Over	ENSG00000100592	DAAM1	17	cg15185665;cg17342301
chr10	48415273	48417904	2632	16	1.97052e-165	7.35295e-20	-0.395668	-0.125753	0	Over	ENSG00000128802	GDF2	17	cg00321775;cg26011189;cg09172349;cg00350920;cg13914457;cg15247509;cg23392162;cg00495658;cg04108334;cg17200137;cg05441133;cg25943845;cg13321164;cg06840491;cg23812775;cg21115977
chr13	43986058	43986655	598	2	4.78624e-14	0.0021134	-0.210489	-0.125729	17396	DOWN	ENSG00000232540	RPL36P19	17	cg00070529;cg24222449
chr10	104359009	104359624	616	2	1.7161e-12	0.0119734	-0.258641	-0.12529	7727	DOWN	ENSG00000207029	RNU6-43P	17	cg24198237;cg21489606
chr3	69482368	69483290	923	6	4.21237e-57	0.000664068	-0.451033	-0.124898	87	UP	ENSG00000114541	FRMD4B	17	cg01221125;cg22280375;cg05515099;cg14079308;cg19914189;cg04248263
chr15	91139815	91141539	1725	6	4.93971e-60	2.07743e-06	-0.253928	-0.124821	0	Over	ENSG00000140577	CRTC3	17	cg00431590;cg16576369;cg14735390;cg22396498;cg12276348;cg18988677
chr10	131756487	131762294	5808	28	1.40504e-39	1.72388e-16	-0.306445	-0.124649	0	Over	ENSG00000108001	EBF3	17	cg23042510;cg04804618;cg25746778;cg26137940;cg04339613;cg18676500;cg11757357;cg07244354;cg16589299;cg05186311;cg02697115;cg07525420;cg04582254;cg09890775;cg06163425;cg02941993;cg13916885;cg19424261;cg12216863;cg15491701;cg02308874;cg14405924;cg22655696;cg01811325;cg09286817;cg14737286;cg03497907;cg00652657
chr6	88049519	88050339	821	4	1.97347e-23	0.0156754	-0.306143	-0.124633	4227	UP	ENSG00000203872	C6orf163	17	cg17849626;cg26726529;cg16071748;cg24132989
chr14	100316173	100317074	902	4	3.37129e-40	1.09547e-06	-0.249816	-0.124561	112	UP	ENSG00000066629	EML1	17	cg01263843;cg00221513;cg07445715;cg15574357
chrX	39679529	39680221	693	3	1.0361e-12	0.00990947	-0.190891	-0.124463	16593	UP	ENSG00000263972	MIR1587	17	cg00981879;cg01364253;cg04895515
chr4	38766123	38767623	1501	3	4.68784e-28	5.73263e-05	-0.247653	-0.124379	5609	UP	ENSG00000222230	RNA5SP158	17	cg00878843;cg00434219;cg15130252
chr5	95058987	95059438	452	2	2.76608e-17	0.0136775	-0.235997	-0.124352	5649	DOWN	ENSG00000164292	RHOBTB3	17	cg15613077;cg06784507
chr8	101471097	101471143	47	2	8.64982e-20	4.25877e-06	-0.166257	-0.124349	16759	UP	ENSG00000253666	KB-1615E4.2	17	cg26232553;cg10754796
chr7	69068068	69068694	627	2	3.05072e-13	0.000283328	-0.1856	-0.12427	3470	DOWN	ENSG00000158321	AUTS2	17	cg19466875;cg06390648
chr11	67134607	67135897	1291	6	8.24154e-23	4.17049e-09	-0.189973	-0.123817	0	Over	ENSG00000175505	CLCF1	17	cg05524039;cg19374004;cg27516427;cg15453278;cg01196861;cg25634032
chr19	56186883	56188459	1577	7	7.46415e-49	0.000753054	-0.333706	-0.123771	0	Over	ENSG00000063245	EPN1	17	cg18278790;cg00449482;cg19503826;cg08181534;cg11629232;cg14283480;cg24326021
chr19	47295299	47295825	527	2	2.52032e-08	0.000481565	-0.183949	-0.123156	3447	UP	ENSG00000105281	SLC1A5	17	cg26516446;cg10238539
chr11	95969031	95969587	557	2	1.82302e-08	0.00152165	-0.186712	-0.12299	105014	UP	ENSG00000266192	MIR1260B	17	cg05270552;cg24123792
chr8	38876399	38876422	24	2	2.0622e-14	0.000560376	-0.204783	-0.122836	196	UP	ENSG00000207199	SNORD38	17	cg00753103;cg07113336
chr15	72468663	72469006	344	2	4.67476e-09	0.00547022	-0.16752	-0.122108	0	Over	ENSG00000175318	GRAMD2	17	cg14361971;cg03574323
chr4	141564017	141564271	255	3	8.57579e-13	0.00211648	-0.19944	-0.122023	2371	DOWN	ENSG00000249661	TNRC18P1	17	cg03135535;cg23631385;cg06147143
chr5	135285607	135285974	368	2	2.43946e-07	0.00462617	-0.172717	-0.121972	2830	DOWN	ENSG00000145826	LECT2	17	cg16092370;cg01463375
chr1	201346149	201347917	1769	11	8.00884e-87	0.00837914	-0.391369	-0.121527	0	Over	ENSG00000118194	TNNT2	17	cg00003287;cg04872399;cg20062254;cg18692273;cg18557054;cg23594208;cg06251097;cg24249973;cg19233001;cg07596645;cg18330203
chr22	19938096	19939061	966	10	1.6844e-94	6.36404e-08	-0.302039	-0.120824	0	Over	ENSG00000093010	COMT	17	cg25836061;cg08730070;cg27521571;cg03724721;cg06787004;cg18773129;cg13175282;cg09926649;cg24914853;cg12728623
chr8	38386235	38387291	1057	6	1.32879e-25	0.000137966	-0.245619	-0.120156	54	UP	ENSG00000196166	C8orf86	17	cg18302417;cg24834823;cg02923831;cg11653466;cg24909309;cg16025410
chr7	74021054	74021938	885	3	5.96528e-25	0.00287617	-0.281916	-0.120022	0	Over	ENSG00000273069	RP5-1186P10.2	17	cg27099880;cg12253191;cg27585376
chr5	68710325	68711640	1316	14	1.93877e-78	1.25792e-13	-0.311968	-0.11994	0	Over	ENSG00000152939	MARVELD2	17	cg05901765;cg12687157;cg18663063;cg23220083;cg06418871;cg02505827;cg15854724;cg17019292;cg06998965;cg04091702;cg19286078;cg05522848;cg16419724;cg06421658
chr20	48200712	48201456	745	3	5.75536e-26	9.61583e-05	-0.250255	-0.11955	1761	UP	ENSG00000265225	AL118525.1	17	cg17962575;cg14278950;cg21107235
chr17	19284627	19285345	719	2	3.88766e-27	0.139372	-0.240581	-0.119462	1081	DOWN	ENSG00000166484	MAPK7	17	cg23653444;cg07404216
chr1	81856723	81857317	595	2	8.8094e-14	0.00264152	-0.198014	-0.119434	34823	UP	ENSG00000224494	HNRNPA3P14	17	cg07119149;cg19861503
chr8	123938713	123938870	158	2	1.55845e-06	0.00252038	-0.147122	-0.119075	58998	DOWN	ENSG00000259631	RP11-557C18.4	17	cg02820104;cg01524948
chr3	14483152	14483667	516	2	7.35052e-10	0.000413409	-0.140097	-0.118927	8973	DOWN	ENSG00000131389	SLC6A6	17	cg01341543;cg15823038
chr4	26275089	26275472	384	2	4.23413e-11	0.00824697	-0.266136	-0.118751	859	DOWN	ENSG00000168214	RBPJ	17	cg05065948;cg15570017
chr6	151346358	151346409	52	2	3.83739e-18	1.96431e-05	-0.185561	-0.118426	9258	UP	ENSG00000120254	MTHFD1L	17	cg04718883;cg18920088
chr3	125341351	125341592	242	2	9.20095e-10	0.00072381	-0.184457	-0.118226	27416	UP	ENSG00000144909	OSBPL11	17	cg09255675;cg26169374
chr1	59484600	59484803	204	3	3.51625e-09	0.000539699	-0.157894	-0.117932	1255	UP	ENSG00000230812	RP4-794H19.4	17	cg05108292;cg02309613;cg03352242
chr13	40810656	40811036	381	2	1.33876e-11	0.00429249	-0.220609	-0.117907	9691	DOWN	ENSG00000207458	RNY3P9	17	cg03114560;cg11769597
chr7	129190357	129190841	485	3	1.44405e-06	0.00233849	-0.151297	-0.117836	47723	DOWN	ENSG00000240204	SMKR1	17	cg14375190;cg06518610;cg07948732
chr3	64449233	64449780	548	2	8.7726e-11	0.0241976	-0.244235	-0.11758	18080	UP	ENSG00000163637	PRICKLE2	17	cg21910920;cg08225079
chr17	61116857	61117437	581	2	1.66793e-12	0.00241961	-0.219324	-0.117492	29935	DOWN	ENSG00000170921	TANC2	17	cg15369381;cg18982976
chr6	31838402	31839329	928	15	1.56419e-40	2.94735e-11	-0.230147	-0.117431	0	Over	ENSG00000204385	SLC44A4	17	cg10969178;cg02252769;cg24490633;cg10951325;cg08506113;cg02721751;cg25600103;cg25013052;cg07601645;cg27587935;cg09130091;cg20544437;cg13975172;cg11640015;cg19853440
chr8	48293636	48294087	452	2	3.43207e-17	0.202368	-0.234744	-0.117371	20249	DOWN	ENSG00000164808	SPIDR	17	cg12531485;cg12058762
chr5	154009269	154010158	890	3	1.95069e-19	0.000748744	-0.306627	-0.117352	33636	UP	ENSG00000264760	MIR3141	17	cg11273394;cg05925811;cg06489436
chr4	1646117	1647161	1045	5	2.17906e-41	0.000651003	-0.240562	-0.116845	0	Over	ENSG00000174137	FAM53A	17	cg00626702;cg27571057;cg18347227;cg07765262;cg15549033
chr17	72757293	72757961	669	3	6.35195e-11	1.98783e-05	-0.137271	-0.116374	180	UP	ENSG00000109062	SLC9A3R1	17	cg03425682;cg02976539;cg04482712
chr1	90456596	90457601	1006	5	9.92293e-18	0.000922648	-0.297118	-0.116357	2266	DOWN	ENSG00000228175	GEMIN8P4	17	cg27469518;cg26831462;cg26153688;cg06023794;cg21822051
chr16	88966005	88968284	2280	12	1.07803e-61	1.37606e-07	-0.321721	-0.116174	638	DOWN	ENSG00000129993	CBFA2T3	17	cg06978336;cg02366320;cg02512021;cg10331100;cg03353765;cg10278213;cg03383315;cg16792969;cg26544924;cg08875273;cg08961893;cg27102297
chr14	24801191	24802150	960	6	2.86489e-10	0.000229614	-0.157711	-0.116086	0	Over	ENSG00000129467	ADCY4	17	cg22990158;cg02098786;cg26279745;cg19558628;cg09822192;cg26229990
chr16	66612290	66613970	1681	14	2.27196e-52	6.10552e-10	-0.248488	-0.116052	0	Over	ENSG00000140932	CMTM2	17	cg07153665;cg08032924;cg06033254;cg06666025;cg05546863;cg09854734;cg16626067;cg09849405;cg00049664;cg13813391;cg04439806;cg01683883;cg16573104;cg27159096
chr10	6156938	6157232	295	3	4.80296e-09	0.00132836	-0.221152	-0.115936	827	DOWN	ENSG00000134453	RBM17	17	cg01867682;cg14647543;cg27201416
chr16	85593560	85593668	109	2	2.01202e-16	1.64727e-05	-0.173351	-0.115845	23508	DOWN	ENSG00000270124	RP11-118F19.1	17	cg06475513;cg03354666
chr11	12291044	12291934	891	3	3.69501e-24	0.00689917	-0.268252	-0.115391	5692	UP	ENSG00000133808	MICALCL	17	cg26056315;cg27392413;cg19046695
chr1	236292329	236293045	717	3	9.34327e-17	0.0257948	-0.194902	-0.114316	12786	UP	ENSG00000077585	GPR137B	17	cg20857953;cg06356308;cg08273598
chr12	52521183	52522123	941	3	7.87196e-11	0.00035499	-0.188135	-0.114295	13473	DOWN	ENSG00000265804	AC078864.2	17	cg26525025;cg08013199;cg09030945
chr1	233110432	233112527	2096	4	5.81875e-26	0.000377414	-0.327002	-0.114236	8770	DOWN	ENSG00000135749	PCNXL2	17	cg01445587;cg22988464;cg03350513;cg00046105
chr22	37584018	37585617	1600	7	8.66649e-27	4.46442e-09	-0.223988	-0.114198	0	Over	ENSG00000133466	C1QTNF6	17	cg20979921;cg05311067;cg06637550;cg05209515;cg26143719;cg26999345;cg11793380
chr5	142562353	142563177	825	4	1.0289e-14	8.94161e-06	-0.164116	-0.114059	8887	UP	ENSG00000230789	ARHGAP26-IT1	17	cg21591141;cg17140497;cg12655260;cg08219929
chr7	117509547	117510059	513	2	1.82762e-13	0.00140266	-0.154741	-0.113848	1632	DOWN	ENSG00000077063	CTTNBP2	17	cg26332797;cg02099102
chr6	158333669	158334118	450	2	4.26542e-09	0.0479981	-0.201745	-0.113733	11315	UP	ENSG00000220867	HSPE1P26	17	cg05163325;cg20417564
chr4	188538807	188539183	377	2	7.46708e-18	2.84811e-06	-0.134849	-0.11359	3887	DOWN	ENSG00000249642	RP11-565A3.1	17	cg08857936;cg11008132
chr21	46496180	46496510	331	2	2.90008e-11	0.0292698	-0.218682	-0.113389	1664	DOWN	ENSG00000197381	ADARB1	17	cg05516004;cg19810954
chr12	28123405	28127783	4379	13	3.74317e-22	3.57656e-08	-0.220211	-0.112964	0	Over	ENSG00000087494	PTHLH	17	cg02173876;cg25143990;cg02335533;cg15921669;cg27316107;cg07164581;cg01333011;cg11891239;cg08533745;cg14149335;cg21788470;cg23110005;cg10703784
chr17	37823631	37823905	275	2	9.58594e-12	0.0013821	-0.198178	-0.112772	328	UP	ENSG00000141744	PNMT	17	cg12894984;cg06596543
chr8	618674	619022	349	4	1.42379e-25	2.04447e-05	-0.291003	-0.112769	254	DOWN	ENSG00000104714	ERICH1	17	cg08147226;cg03179422;cg05956747;cg23474407
chr2	1821497	1822412	916	4	1.26113e-15	0.00247677	-0.260397	-0.112488	5771	UP	ENSG00000232057	AC093390.1	17	cg04707822;cg02542953;cg18807003;cg14651742
chr11	64502689	64503521	833	3	3.93017e-13	0.00024355	-0.158855	-0.11246	0	Over	ENSG00000068831	RASGRP2	17	cg15355719;cg19779379;cg17993999
chr18	77230484	77231654	1171	5	2.27503e-20	5.54853e-05	-0.195616	-0.112348	19404	DOWN	ENSG00000131196	NFATC1	17	cg16536399;cg17102627;cg23240477;cg03239925;cg22532194
chr1	240855271	240855308	38	2	7.01409e-06	0.0206416	-0.163992	-0.112082	6311	UP	ENSG00000199241	Y_RNA	17	cg00814997;cg05046722
chr5	1503259	1503979	721	5	3.98343e-27	6.86434e-05	-0.246725	-0.112064	8215	UP	ENSG00000153395	LPCAT1	17	cg19503640;cg21964798;cg00287915;cg05255351;cg00684040
chr21	46885730	46886112	383	2	3.05687e-11	0.0043648	-0.199377	-0.111667	10305	DOWN	ENSG00000182871	COL18A1	17	cg10729214;cg11585129
chr16	50782791	50784048	1258	5	1.24755e-34	5.75291e-08	-0.210054	-0.111178	0	Over	ENSG00000083799	CYLD	17	cg03557312;cg08004823;cg20932944;cg06527889;cg08087275
chr2	165699349	165699683	335	3	8.17158e-11	0.149024	-0.2909	-0.11097	434	UP	ENSG00000082438	COBLL1	17	cg00582250;cg13395795;cg15840479
chr17	19313391	19314618	1228	10	1.98401e-46	2.83975e-09	-0.268647	-0.110587	0	Over	ENSG00000128482	RNF112	17	cg09482093;cg16674433;cg14430629;cg18405643;cg19806697;cg23299807;cg04279801;cg21158317;cg26939946;cg13305951
chr2	3714278	3715083	806	5	4.94061e-45	1.93238e-08	-0.229378	-0.110146	8492	DOWN	ENSG00000151360	ALLC	17	cg15133748;cg27089736;cg20493526;cg15327641;cg11413778
chr11	62646871	62647277	407	3	3.3204e-15	0.00161316	-0.250689	-0.110036	616	UP	ENSG00000168003	SLC3A2	17	cg15795544;cg17300723;cg25894668
chr12	48045705	48046117	413	2	8.55352e-10	0.00161139	-0.14117	-0.109316	12508	DOWN	ENSG00000005175	RPAP3	17	cg19222775;cg10155621
chr16	86703935	86704486	552	3	1.14811e-21	9.22983e-07	-0.159486	-0.108993	24027	DOWN	ENSG00000261161	RP11-58A18.1	17	cg27391627;cg02657828;cg03084704
chr11	102821111	102821492	382	2	5.87623e-15	0.0696606	-0.216266	-0.108288	4941	DOWN	ENSG00000137745	MMP13	17	cg03331229;cg06295519
chr3	187958283	187959138	856	2	1.10865e-11	0.000319184	-0.158039	-0.107861	630	DOWN	ENSG00000145012	LPP	17	cg15417654;cg00381298
chr2	191324888	191325132	245	2	9.84173e-15	0.00656478	-0.205319	-0.107829	5640	UP	ENSG00000272979	RP11-647K16.1	17	cg15177262;cg07684828
chr8	119394582	119395541	960	2	2.04364e-08	0.000177619	-0.110956	-0.107326	2737	UP	ENSG00000177570	SAMD12	17	cg01914219;cg13539678
chr19	18979397	18980744	1348	5	7.70285e-17	2.7507e-05	-0.163149	-0.10685	5654	DOWN	ENSG00000005007	UPF1	17	cg19761304;cg24822053;cg21526172;cg01215442;cg19256094
chr5	179220274	179221090	817	8	9.0988e-26	7.76128e-07	-0.194526	-0.106606	0	Over	ENSG00000213316	LTC4S	17	cg05408831;cg02972749;cg14674856;cg26683398;cg16361890;cg09629657;cg12200124;cg11394785
chr8	24261547	24261642	96	3	4.43198e-15	3.82281e-06	-0.155797	-0.106098	1162	UP	ENSG00000134028	ADAMDEC1	17	cg07594610;cg17662710;cg26522738
chr5	72063630	72063778	149	3	9.41476e-19	6.88795e-07	-0.182963	-0.105667	750	UP	ENSG00000206770	Y_RNA	17	cg25683496;cg12849046;cg24891410
chr17	53809427	53811657	2231	8	1.83849e-42	3.56457e-07	-0.298185	-0.105563	0	Over	ENSG00000166292	TMEM100	17	cg06049381;cg01155092;cg26238820;cg02768480;cg24373921;cg15945287;cg25683268;cg10820158
chr10	128995134	128995478	345	3	1.93362e-12	0.0307989	-0.25899	-0.105101	711	UP	ENSG00000188916	FAM196A	17	cg24053748;cg04128746;cg01612766
chr10	127031633	127032278	646	2	4.63119e-23	0.0255551	-0.21979	-0.105066	130222	DOWN	ENSG00000233135	RPS27P18	17	cg20578688;cg04796936
chr6	36921820	36922415	596	3	9.09203e-10	0.00210368	-0.16903	-0.104849	0	Over	ENSG00000164530	PI16	17	cg04211035;cg17066531;cg04349379
chr20	62205785	62206770	986	5	1.53564e-33	0.00375408	-0.257576	-0.1047	192	UP	ENSG00000130589	HELZ2	17	cg22448930;cg06295590;cg25148155;cg07649744;cg24597875
chr6	143927870	143929511	1642	7	6.15624e-11	1.99412e-05	-0.243464	-0.104598	0	Over	ENSG00000112419	PHACTR2	17	cg07889432;cg02913194;cg23062385;cg10735015;cg19205041;cg20523029;cg18030133
chr16	87839988	87841059	1072	5	2.09592e-13	1.55819e-05	-0.209918	-0.104486	0	Over	ENSG00000260177	RP4-536B24.3	17	cg13701253;cg24759583;cg25646711;cg09960553;cg14021332
chr6	157890509	157890698	190	2	3.94767e-06	0.0398806	-0.185382	-0.10444	59465	UP	ENSG00000266617	MIR3692	17	cg19206705;cg26495441
chr2	56413034	56413246	213	2	1.63486e-11	0.00198186	-0.202037	-0.104383	128	UP	ENSG00000233251	AC007743.1	17	cg14977041;cg06716959
chr17	37808629	37809838	1210	5	1.902e-16	6.28348e-06	-0.195352	-0.104333	0	Over	ENSG00000131748	STARD3	17	cg12533658;cg19648407;cg17324321;cg04709124;cg20669414
chr1	232060931	232061910	980	5	1.80783e-30	2.22996e-06	-0.222576	-0.104172	0	Over	ENSG00000226758	DISC1-IT1	17	cg08210814;cg04798062;cg10198982;cg22178059;cg04041513
chr1	8408598	8409065	468	3	3.97869e-09	0.00810354	-0.154073	-0.103771	6076	DOWN	ENSG00000142599	RERE	17	cg23394391;cg20936321;cg05658549
chr16	53078196	53078441	246	3	1.77213e-09	0.000354715	-0.119374	-0.10356	8343	DOWN	ENSG00000261550	RP11-467J12.4	17	cg11616753;cg17769967;cg06253460
chr16	88110295	88111522	1228	8	5.3642e-50	9.96006e-05	-0.224116	-0.103339	5615	DOWN	ENSG00000172530	BANP	17	cg01118653;cg09376583;cg02956639;cg08250921;cg16328271;cg04747693;cg03517614;cg01947142
chr7	1886277	1887420	1144	8	4.05746e-38	0.000179957	-0.308298	-0.103042	1340	DOWN	ENSG00000176349	AC110781.3	17	cg17766055;cg00671126;cg25011577;cg11601967;cg07617152;cg25122824;cg23748751;cg10360139
chr1	114489550	114489995	446	2	3.71177e-10	0.0591899	-0.180221	-0.102708	3771	UP	ENSG00000163349	HIPK1	17	cg08529825;cg19531057
chr1	17307678	17309406	1729	7	1.59972e-48	4.28281e-05	-0.266887	-0.101914	347	UP	ENSG00000117122	MFAP2	17	cg08477744;cg03394122;cg19306948;cg08637004;cg10201923;cg18679190;cg16603059
chr2	43515279	43516267	989	3	1.31981e-24	6.39546e-06	-0.195173	-0.10142	3937	DOWN	ENSG00000115970	THADA	17	cg00758214;cg10553672;cg09644712
chr12	123333902	123335357	1456	5	7.93855e-25	1.69307e-06	-0.249797	-0.101349	0	Over	ENSG00000130787	HIP1R	17	cg05191488;cg10957448;cg02358858;cg26078139;cg15121983
chr16	87994684	87995047	364	2	1.9468e-16	0.00943196	-0.19015	-0.101079	1206	DOWN	ENSG00000172530	BANP	17	cg09844680;cg07602985
chr16	809413	809972	560	4	4.0648e-10	0.00362352	-0.153568	-0.100206	789	UP	ENSG00000102854	MSLN	17	cg08700707;cg06631222;cg10398993;cg03553529
chr6	55739820	55740704	885	4	2.14286e-88	1.91509e-16	-0.503733	-0.454196	0	Over	ENSG00000112175	BMP5	16	cg24926954;cg08207085;cg06865255;cg18754417
chr14	53340533	53340748	216	2	1.65282e-21	1.18462e-06	-0.388931	-0.380634	104	UP	ENSG00000073712	FERMT2	16	cg00145863;cg02232988
chr6	2510144	2510637	494	6	1.17901e-71	7.82481e-15	-0.518284	-0.359241	57498	DOWN	ENSG00000250903	GMDS-AS1	16	cg17947992;cg02666566;cg07508341;cg09088836;cg26145461;cg24101387
chr10	30794882	30794963	82	2	9.97956e-31	5.91096e-08	-0.391657	-0.34913	12826	DOWN	ENSG00000213778	HNRNPA1P32	16	cg04399985;cg09451608
chr16	85220747	85220876	130	2	9.35786e-17	1.04265e-05	-0.358226	-0.320002	15864	Over	ENSG00000262601	CTC-786C10.1	16	cg02711510;cg05934142
chr3	30673459	30673950	492	2	2.7915e-19	4.7124e-06	-0.338823	-0.296332	5169	UP	ENSG00000224618	AC096921.2	16	cg14505104;cg19615017
chr16	86367834	86368285	452	2	3.21185e-15	3.49782e-05	-0.33295	-0.295347	2876	DOWN	ENSG00000168367	LINC00917	16	cg21893431;cg27546840
chr16	56782250	56782670	421	3	2.19321e-28	4.87906e-08	-0.362916	-0.295203	0	Over	ENSG00000102900	NUP93	16	cg10586756;cg06576192;cg01429989
chr2	145170401	145170848	448	3	1.19202e-28	4.23645e-09	-0.335351	-0.290629	7460	UP	ENSG00000169554	ZEB2	16	cg17009294;cg10363550;cg05702364
chr3	156511429	156511814	386	2	1.02782e-13	9.21667e-05	-0.457508	-0.286825	16706	DOWN	ENSG00000230457	PA2G4P4	16	cg07608961;cg05711023
chr6	91176079	91176262	184	2	4.46816e-10	0.000150487	-0.309601	-0.285976	19587	DOWN	ENSG00000252676	AL391559.1	16	cg18894420;cg11135202
chr4	140965746	140965837	92	2	7.81357e-26	1.83595e-07	-0.299886	-0.284152	83331	UP	ENSG00000250698	RP11-392B6.1	16	cg08140751;cg07172882
chr15	88782000	88782143	144	2	1.46088e-24	2.61017e-07	-0.301166	-0.283217	13709	DOWN	ENSG00000140538	NTRK3	16	cg05806216;cg04345852
chr15	96777675	96777737	63	2	7.73283e-19	2.54686e-06	-0.288447	-0.278791	1276	UP	ENSG00000259763	RP11-327J17.1	16	cg00352505;cg15637573
chr21	29889548	29889709	162	2	1.18063e-21	9.69998e-07	-0.317144	-0.278689	21930	UP	ENSG00000226935	LINC00161	16	cg09289181;cg15937520
chr2	67443148	67443370	223	2	1.08501e-15	6.01877e-05	-0.305956	-0.277591	696	UP	ENSG00000236780	AC078941.1	16	cg08293240;cg04658405
chr1	245679542	245679680	139	3	1.45036e-17	1.05964e-06	-0.295663	-0.276762	5237	DOWN	ENSG00000162849	KIF26B	16	cg07730853;cg26677288;cg18248753
chr14	30382993	30383142	150	2	3.83413e-14	1.54486e-05	-0.348365	-0.276718	13705	DOWN	ENSG00000184304	PRKD1	16	cg13732130;cg20762590
chrX	133679545	133681049	1505	14	2.52543e-71	7.83998e-22	-0.386402	-0.275036	0	Over	ENSG00000208005	MIR503	16	cg23245720;cg01972979;cg22955387;cg07194250;cg22943827;cg20978230;cg04109661;cg18719157;cg18412777;cg07776419;cg01807688;cg07924363;cg00194519;cg08141518
chr10	4358517	4358813	297	2	2.44748e-14	2.14742e-05	-0.357174	-0.273946	67624	UP	ENSG00000224382	LINC00703	16	cg09600115;cg03809526
chr20	21140654	21140787	134	2	7.6604e-17	4.58957e-06	-0.27648	-0.273342	1271	UP	ENSG00000228604	RP5-872K7.7	16	cg15791272;cg24136928
chr21	35575070	35575518	449	2	1.26977e-17	1.5445e-05	-0.36873	-0.273177	1837	UP	ENSG00000214955	AP000318.2	16	cg19118951;cg27567222
chr17	75300149	75300869	721	3	1.98078e-44	1.15322e-07	-0.345565	-0.271192	14727	UP	ENSG00000184640	2009-09-01	16	cg05028754;cg09029294;cg19083265
chr3	194411417	194411443	27	2	6.9807e-28	2.33074e-07	-0.301257	-0.269133	4794	DOWN	ENSG00000185112	FAM43A	16	cg13987911;cg03686481
chr10	36187893	36188281	389	5	4.68703e-46	8.95296e-13	-0.343742	-0.26798	1	UP	ENSG00000227313	RP11-309N24.1	16	cg07774661;cg13750998;cg25313954;cg21991987;cg14378344
chr14	95795835	95795894	60	2	1.27626e-19	1.77231e-06	-0.323704	-0.267973	26	UP	ENSG00000258630	RP11-725G5.2	16	cg06873587;cg23224441
chr8	9537199	9537322	124	2	4.72124e-21	1.26689e-06	-0.3149	-0.267439	0	Over	ENSG00000173273	TNKS	16	cg13274169;cg10419849
chr15	86106591	86106647	57	2	1.24987e-17	4.79992e-06	-0.293078	-0.265531	7913	DOWN	ENSG00000170776	AKAP13	16	cg08104132;cg17152355
chr1	197329322	197329524	203	2	7.37276e-19	6.32755e-06	-0.324742	-0.265368	0	Over	ENSG00000134376	CRB1	16	cg03031616;cg14237989
chr6	134491143	134491531	389	4	7.28747e-24	3.89948e-07	-0.438305	-0.262882	1740	DOWN	ENSG00000118515	SGK1	16	cg05183646;cg21366688;cg17284168;cg21078322
chr17	398066	398090	25	2	2.07773e-14	3.00781e-05	-0.314763	-0.260579	8320	UP	ENSG00000263015	RP5-1029F21.3	16	cg16144883;cg07881210
chrX	9435356	9435372	17	2	2.60271e-13	5.05566e-05	-0.25899	-0.25792	2021	DOWN	ENSG00000101849	TBL1X	16	cg04414946;cg26507939
chr8	28950231	28950303	73	3	1.3064e-11	3.55554e-05	-0.303336	-0.253819	6416	DOWN	ENSG00000197892	KIF13B	16	cg07237653;cg25954182;cg16142313
chr17	14276106	14277237	1132	3	5.24154e-27	5.665e-08	-0.335367	-0.253534	218	UP	ENSG00000230647	AC022816.2	16	cg08269940;cg01918492;cg24017800
chr4	188097683	188097967	285	3	9.16004e-20	2.63754e-07	-0.363502	-0.253487	25172	UP	ENSG00000249747	RP11-308K2.1	16	cg27196131;cg26781166;cg06716419
chr3	123498880	123499531	652	2	7.53536e-11	0.000315357	-0.360227	-0.252741	13156	DOWN	ENSG00000065534	MYLK	16	cg23726408;cg21626325
chr17	59480470	59482956	2487	9	4.07212e-34	1.33198e-15	-0.328656	-0.252172	2743	DOWN	ENSG00000121068	TBX2	16	cg01438365;cg07095230;cg12999453;cg03656099;cg18002447;cg26660800;cg05477823;cg21201099;cg22675937
chr12	115353932	115354527	596	3	7.033e-26	2.57363e-06	-0.388131	-0.250884	147452	DOWN	ENSG00000257517	RP4-601P9.1	16	cg07669686;cg23613023;cg08971484
chr16	57924256	57924651	396	2	1.2156e-13	0.000446919	-0.352248	-0.247023	10625	DOWN	ENSG00000070729	CNGB1	16	cg12803215;cg08241465
chr22	29382602	29382697	96	2	2.28927e-22	6.58283e-07	-0.261498	-0.246575	342	UP	ENSG00000183579	ZNRF3	16	cg13374956;cg25440894
chr7	127636374	127636396	23	2	1.37073e-24	3.11965e-07	-0.255682	-0.245395	5374	DOWN	ENSG00000197157	SND1	16	cg11742898;cg05686445
chr3	65858842	65858971	130	2	2.5012e-17	4.77687e-06	-0.260101	-0.244794	20519	UP	ENSG00000240175	MAGI1-AS1	16	cg16999482;cg27288440
chr4	78697859	78698103	245	2	1.42281e-17	3.15855e-06	-0.25601	-0.244372	34232	UP	ENSG00000138767	CNOT6L	16	cg11213278;cg14880894
chr1	228131966	228131977	12	2	2.71521e-12	5.18264e-05	-0.287974	-0.244273	2581	UP	ENSG00000264483	MIR5008	16	cg02295872;cg00385761
chr7	47608223	47608453	231	3	1.4122e-23	4.46003e-08	-0.264511	-0.243216	12775	DOWN	ENSG00000136205	TNS3	16	cg10879843;cg08348818;cg01319924
chr5	147163752	147163878	127	2	1.13685e-37	1.33868e-07	-0.296883	-0.241267	1413	UP	ENSG00000176049	JAKMIP2	16	cg25948173;cg13625968
chr1	245752698	245753635	938	3	6.34382e-22	5.95474e-07	-0.312803	-0.240402	24811	DOWN	ENSG00000238224	RP11-522M21.2	16	cg12274113;cg26429783;cg00506606
chr9	97541398	97542246	849	2	4.57154e-15	9.50698e-06	-0.237382	-0.236058	18677	DOWN	ENSG00000148120	C9orf3	16	cg14440041;cg11128804
chr11	105846010	105846481	472	3	8.19798e-26	1.88878e-05	-0.32656	-0.235465	351	UP	ENSG00000252081	RNU6-277P	16	cg17906152;cg20418715;cg07956590
chr2	190119363	190119419	57	2	2.00823e-12	6.83615e-05	-0.264076	-0.233954	57067	DOWN	ENSG00000266817	AC118063.1	16	cg15389392;cg01385959
chr7	34109544	34109546	3	2	9.73798e-18	3.0108e-06	-0.256055	-0.233624	2699	DOWN	ENSG00000164619	BMPER	16	cg12022883;cg11369771
chr2	144692441	144693693	1253	4	5.82078e-26	4.45001e-10	-0.285339	-0.231146	946	UP	ENSG00000232377	AC016910.1	16	cg00271964;cg10408640;cg08722395;cg23360242
chr7	18357248	18357830	583	2	6.07244e-19	1.87498e-06	-0.291538	-0.229572	20285	DOWN	ENSG00000223030	AC091697.1	16	cg24913776;cg25042284
chr4	77137900	77138258	359	3	2.70803e-50	2.97747e-07	-0.355901	-0.229359	502	UP	ENSG00000189157	FAM47E	16	cg16234490;cg02878355;cg01727180
chr11	114104210	114104289	80	2	1.12656e-16	9.99971e-06	-0.245371	-0.22847	3639	UP	ENSG00000109906	ZBTB16	16	cg03345116;cg23475732
chr7	47332934	47333085	152	2	4.65131e-19	1.87269e-06	-0.288662	-0.22831	13017	UP	ENSG00000136205	TNS3	16	cg22455271;cg03917822
chr9	91963009	91963167	159	2	5.91311e-13	2.95829e-05	-0.244406	-0.228054	0	Over	ENSG00000187742	SECISBP2	16	cg02192229;cg05214268
chr5	166736896	166737388	493	6	1.9436e-62	2.95657e-15	-0.327324	-0.226944	20	UP	ENSG00000253527	CTB-105L4.2	16	cg22636811;cg21508011;cg14430158;cg09855155;cg16943030;cg16824225
chr4	143186399	143186575	177	2	4.0333e-14	2.05644e-05	-0.281651	-0.226854	22202	DOWN	ENSG00000242134	RPL5P13	16	cg13611478;cg04593580
chr5	36683916	36684013	98	2	3.02906e-11	0.0001148	-0.268117	-0.226151	3466	DOWN	ENSG00000079215	SLC1A3	16	cg14995148;cg05906712
chr17	59529316	59535723	6408	26	1.28496e-102	1.41572e-37	-0.472421	-0.225436	0	Over	ENSG00000121075	TBX4	16	cg02081266;cg00037457;cg06365535;cg14823851;cg12597983;cg25900280;cg00528638;cg26130488;cg14011845;cg17975443;cg23704195;cg00158789;cg26199241;cg10606834;cg03366986;cg02494945;cg09258804;cg00849610;cg04567731;cg07265743;cg22110896;cg03866607;cg24274579;cg27079322;cg18536148;cg03222323
chr3	194960165	194961071	907	2	8.54789e-08	0.000390485	-0.279809	-0.224945	7513	DOWN	ENSG00000173950	XXYLT1	16	cg16956742;cg04356698
chr4	87418006	87418495	490	2	1.51343e-17	3.6417e-05	-0.260822	-0.224179	43669	UP	ENSG00000109339	MAPK10	16	cg00234613;cg07231182
chr17	46647787	46648582	796	5	5.58278e-24	6.88407e-08	-0.312425	-0.2231	2802	DOWN	ENSG00000120093	HOXB3	16	cg04800503;cg23014425;cg06186155;cg01593673;cg25618372
chr11	94440305	94440613	309	2	6.26576e-08	0.000907121	-0.241814	-0.222746	707	DOWN	ENSG00000166025	AMOTL1	16	cg14097640;cg22978904
chr12	23909887	23910378	492	2	2.05985e-25	0.0372009	-0.441197	-0.2218	18446	UP	ENSG00000134532	SOX5	16	cg02853908;cg09066112
chr9	89019174	89019429	256	2	1.07804e-16	9.04114e-06	-0.231729	-0.220848	9767	UP	ENSG00000235819	RP11-359J6.1	16	cg12571376;cg01192519
chr2	225025947	225026527	581	2	1.61089e-11	0.000200029	-0.30813	-0.220573	7853	UP	ENSG00000224826	AC019109.1	16	cg19565423;cg03734156
chr4	186453745	186454178	434	2	2.89507e-10	0.000116812	-0.235621	-0.220451	2441	DOWN	ENSG00000154553	PDLIM3	16	cg24348330;cg13805416
chr14	22965682	22966344	663	2	1.32698e-11	0.000980292	-0.250975	-0.218053	0	Over	ENSG00000211847	TRAJ42	16	cg00613691;cg19340575
chr8	116432059	116432158	100	2	1.39417e-10	0.000117252	-0.217177	-0.216883	72289	DOWN	ENSG00000104447	TRPS1	16	cg25661986;cg17982054
chr7	41751411	41751414	4	2	1.26424e-11	6.26048e-05	-0.21646	-0.216399	6477	UP	ENSG00000236310	AC005027.3	16	cg15834833;cg26908538
chr11	126150774	126151408	635	4	5.71625e-44	1.21147e-07	-0.346267	-0.216125	143	UP	ENSG00000238855	snoU13	16	cg11895617;cg13177756;cg01749296;cg26838847
chr4	113172257	113172598	342	2	7.84315e-16	1.01881e-05	-0.238973	-0.216018	13609	UP	ENSG00000138660	AP1AR	16	cg08201760;cg00797059
chr5	66942631	66942683	53	2	2.79806e-13	5.58965e-05	-0.249356	-0.215586	13	UP	ENSG00000249736	RP11-83M16.5	16	cg18311413;cg19681474
chr8	25110025	25110030	6	2	3.07953e-19	1.75528e-06	-0.220743	-0.215489	44067	UP	ENSG00000147459	DOCK5	16	cg27300637;cg23790641
chr5	159800670	159800673	4	2	5.62136e-16	6.32216e-06	-0.222156	-0.21523	3021	UP	ENSG00000145861	C1QTNF2	16	cg12738589;cg24801535
chr16	86526369	86532993	6625	18	1.07547e-34	9.02817e-25	-0.409711	-0.214898	0	Over	ENSG00000268388	FENDRR	16	cg01302649;cg06596654;cg16357224;cg00108351;cg07179078;cg04938966;cg07605523;cg04131583;cg06710927;cg00286853;cg04242078;cg07335915;cg27424148;cg07756105;cg06402675;cg08428197;cg12667939;cg10225488
chr4	121840907	121841743	837	2	1.47963e-06	0.000804657	-0.294367	-0.214627	2092	DOWN	ENSG00000138738	PRDM5	16	cg18753541;cg10111899
chr14	69095057	69095679	623	7	1.71485e-65	4.34533e-16	-0.319226	-0.213916	0	Over	ENSG00000259038	CTD-2325P2.4	16	cg12813394;cg02299497;cg25582488;cg16028136;cg21123519;cg06572093;cg18284575
chr12	51403056	51403966	911	6	2.34856e-36	5.02317e-09	-0.296299	-0.213546	23	UP	ENSG00000110911	SLC11A2	16	cg09409838;cg12307014;cg14688905;cg04828902;cg02218381;cg15206115
chr2	240259002	240259915	914	5	4.82773e-52	1.8715e-05	-0.439325	-0.213501	13583	DOWN	ENSG00000264292	MIR2467	16	cg14615927;cg19671395;cg05607531;cg12885287;cg05570654
chr5	112379577	112379709	133	2	4.60587e-19	3.55149e-06	-0.264516	-0.213387	42753	DOWN	ENSG00000172795	DCP2	16	cg04256180;cg07768378
chr2	174085985	174086439	455	2	1.17755e-11	6.89822e-05	-0.321721	-0.213176	13644	UP	ENSG00000238133	MLK7-AS1	16	cg12219570;cg05969312
chr8	36641197	36641924	728	10	2.17379e-72	6.07383e-15	-0.384655	-0.212942	0	Over	ENSG00000215262	KCNU1	16	cg17421626;cg19782158;cg05693450;cg06816107;cg07040325;cg00277690;cg27030380;cg16364344;cg08254266;cg05502360
chr16	21272887	21273004	118	2	1.22924e-10	0.00014061	-0.217213	-0.212291	474	DOWN	ENSG00000103316	CRYM	16	cg16068104;cg00687714
chr10	93690452	93691029	578	2	3.39093e-07	0.00142465	-0.215417	-0.212267	6925	DOWN	ENSG00000095564	BTAF1	16	cg03676569;cg01105959
chr10	127990580	127991476	897	3	1.11111e-13	4.05473e-06	-0.233435	-0.212259	29192	DOWN	ENSG00000213170	RP11-81B10.2	16	cg20592349;cg10084554;cg03463446
chr11	34264035	34264099	65	3	2.96967e-23	4.85925e-07	-0.252416	-0.212203	0	Over	ENSG00000166016	ABTB2	16	cg02938174;cg09372538;cg07532652
chr4	13527710	13527875	166	2	6.40273e-08	0.00161534	-0.242364	-0.212137	18798	DOWN	ENSG00000109705	NKX3-2	16	cg06369785;cg00790371
chr7	190334	190349	16	2	2.44287e-25	4.36729e-07	-0.226391	-0.211724	2619	UP	ENSG00000177706	FAM20C	16	cg18884388;cg22886649
chr12	116190746	116191607	862	2	1.14753e-13	0.000101608	-0.255058	-0.211531	1459	UP	ENSG00000257781	RP11-110L15.1	16	cg21432957;cg07628467
chr16	86953019	86953383	365	3	1.25883e-11	4.71362e-05	-0.24975	-0.210953	12940	UP	ENSG00000260795	RP11-107C10.1	16	cg00104167;cg02830202;cg06222397
chrX	67916963	67917090	128	2	1.22525e-14	0.00015653	-0.249506	-0.210226	3469	DOWN	ENSG00000130052	STARD8	16	cg10110230;cg09602896
chr10	129152030	129152090	61	2	3.36548e-12	6.64237e-05	-0.232757	-0.210222	105697	DOWN	ENSG00000150760	DOCK1	16	cg16566019;cg11612352
chr12	78392336	78392948	613	2	4.30605e-21	6.72755e-07	-0.257084	-0.210174	8009	UP	ENSG00000067798	NAV3	16	cg16118273;cg09045073
chr2	225699974	225700179	206	3	6.4572e-21	1.50484e-06	-0.272245	-0.209634	4742	DOWN	ENSG00000135905	DOCK10	16	cg27292485;cg08224871;cg23989233
chr17	46591291	46591533	243	2	2.45449e-12	3.80088e-05	-0.289098	-0.209138	16738	Over	ENSG00000120094	HOXB1	16	cg03915932;cg09992818
chr6	135224345	135224899	555	2	2.26692e-13	0.00190789	-0.282274	-0.20899	5332	DOWN	ENSG00000213117	RP3-352A20.1	16	cg15071405;cg12549451
chr7	51370544	51370670	127	2	1.92114e-09	0.000276041	-0.268286	-0.208987	13497	DOWN	ENSG00000106078	COBL	16	cg24237074;cg22005346
chr15	80911444	80911921	478	2	5.68389e-11	0.000233369	-0.226088	-0.20883	37999	DOWN	ENSG00000266542	MIR5572	16	cg16896772;cg24810429
chr20	25484645	25484647	3	2	1.21819e-18	2.23794e-06	-0.228959	-0.208727	7205	UP	ENSG00000101004	NINL	16	cg07894504;cg17774956
chr3	72338210	72338583	374	3	8.80581e-15	3.87399e-06	-0.249875	-0.208238	26630	UP	ENSG00000212070	AC112219.1	16	cg01005211;cg12996913;cg12630746
chr20	9488920	9490126	1207	3	1.59567e-15	4.72481e-06	-0.229389	-0.20802	4878	UP	ENSG00000125869	LAMP5	16	cg11931762;cg21117734;cg04022137
chr19	40847527	40847912	386	2	8.44683e-14	2.08314e-05	-0.266333	-0.207947	0	Over	ENSG00000160392	C19orf47	16	cg25145615;cg18949308
chr1	56883736	56883790	55	2	6.38866e-15	1.15933e-05	-0.226125	-0.207115	3100	DOWN	ENSG00000223956	RP4-710M16.2	16	cg11364889;cg20687616
chr7	156546706	156546749	44	2	5.31592e-09	0.000425218	-0.239187	-0.206442	6033	UP	ENSG00000105983	LMBR1	16	cg24756059;cg21534574
chr12	12911161	12911966	806	3	2.22541e-16	0.00452132	-0.328897	-0.206322	5616	UP	ENSG00000207983	MIR613	16	cg02518247;cg17203479;cg14537104
chr5	38338820	38338937	118	3	9.22039e-11	6.72545e-05	-0.23035	-0.205895	7715	DOWN	ENSG00000249071	EGFLAM-AS3	16	cg14430167;cg06389560;cg20110494
chr11	112156949	112157241	293	2	8.27965e-21	2.3383e-06	-0.219343	-0.205666	3682	UP	ENSG00000250303	RP11-356J5.12	16	cg24054180;cg10730359
chr11	19745293	19745484	192	2	2.42539e-13	3.06406e-05	-0.227039	-0.205467	10149	DOWN	ENSG00000166833	NAV2	16	cg04039799;cg03220447
chr1	11858027	11858064	38	2	1.19382e-13	2.04552e-05	-0.205772	-0.205021	5237	DOWN	ENSG00000177000	MTHFR	16	cg07980026;cg20620484
chr2	33332925	33333102	178	2	6.01499e-22	8.15238e-07	-0.207264	-0.204701	26370	UP	ENSG00000049323	LTBP1	16	cg07828009;cg14074534
chr12	59175648	59176369	722	4	3.41364e-39	4.05647e-06	-0.288481	-0.204217	118	UP	ENSG00000257259	RP11-767I20.1	16	cg14715640;cg08136294;cg13938257;cg02271843
chr8	141312701	141312916	216	3	2.96868e-12	2.13688e-05	-0.315611	-0.20415	17	DOWN	ENSG00000167632	TRAPPC9	16	cg06732667;cg23900548;cg23151453
chr6	41340668	41343373	2706	10	3.24144e-60	8.89395e-11	-0.402884	-0.204066	17480	DOWN	ENSG00000238867	AL136967.1	16	cg02781060;cg14714046;cg24369185;cg21380560;cg22159171;cg04101009;cg00210473;cg17609158;cg21052660;cg02624905
chr16	11589604	11589683	80	2	5.01343e-11	0.000105078	-0.232524	-0.204053	3992	UP	ENSG00000188897	CTD-3088G3.8	16	cg15050741;cg22959137
chr9	38359284	38359309	26	2	1.4752e-16	7.55233e-06	-0.22013	-0.203961	1114	UP	ENSG00000223716	RP11-113O24.3	16	cg09597352;cg01651407
chr20	57257976	57257982	7	2	4.95023e-11	8.38868e-05	-0.207015	-0.202373	6204	UP	ENSG00000215440	NPEPL1	16	cg17952138;cg02312388
chr17	17321531	17322120	590	4	2.88032e-40	2.68401e-06	-0.313532	-0.202094	3874	UP	ENSG00000227158	AC073621.2	16	cg13845563;cg11422009;cg20443002;cg18178356
chr20	36340388	36341192	805	2	5.0039e-16	1.42998e-05	-0.25786	-0.201733	17923	DOWN	ENSG00000132792	CTNNBL1	16	cg20893283;cg05930053
chr2	69427245	69427498	254	2	1.37415e-12	5.21363e-05	-0.244436	-0.201487	17235	DOWN	ENSG00000199460	RNU6-1216P	16	cg23741347;cg08080220
chr17	15367627	15368148	522	2	3.87258e-14	5.8521e-05	-0.210148	-0.200814	2776	DOWN	ENSG00000239704	CDRT4	16	cg24584484;cg10876051
chr5	35194696	35195437	742	3	8.32723e-14	9.1837e-05	-0.261917	-0.200254	0	Over	ENSG00000113494	PRLR	16	cg15088491;cg04790075;cg13630523
chr20	36970829	36971007	179	2	7.69166e-10	0.000296369	-0.223883	-0.199484	3751	UP	ENSG00000129988	LBP	16	cg21931055;cg19420765
chr6	92833906	92833922	17	2	2.12481e-12	5.39813e-05	-0.208216	-0.199071	4665	DOWN	ENSG00000200492	U3	16	cg01165960;cg23335877
chr3	179660149	179660438	290	3	5.38204e-13	1.65832e-05	-0.234862	-0.197958	30601	DOWN	ENSG00000114757	PEX5L	16	cg13141009;cg06508320;cg04558084
chr1	172863057	172864347	1291	4	9.96555e-46	4.45226e-09	-0.270684	-0.197879	7658	UP	ENSG00000227177	AIMP1P2	16	cg10948186;cg10797874;cg07393570;cg03448362
chr12	96133818	96134782	965	5	2.12268e-28	1.35369e-06	-0.351782	-0.197702	44	UP	ENSG00000074527	NTN4	16	cg18914863;cg17217758;cg11701069;cg07679757;cg23873580
chr12	104776054	104776085	32	2	1.37121e-09	0.000231842	-0.215353	-0.197596	48148	DOWN	ENSG00000198431	TXNRD1	16	cg10163220;cg10307411
chr10	80588621	80588828	208	3	1.21508e-19	7.97088e-07	-0.220463	-0.197452	78261	DOWN	ENSG00000223243	AC074323.1	16	cg00712627;cg09544149;cg08421587
chr6	168745827	168746125	299	3	1.53556e-18	1.80457e-06	-0.380225	-0.19714	25392	UP	ENSG00000164488	DACT2	16	cg19964273;cg27196659;cg26090991
chr15	66914883	66915218	336	2	6.12385e-07	0.00384936	-0.336811	-0.196609	40354	DOWN	ENSG00000259471	RP11-321F6.1	16	cg27302263;cg03027244
chr1	204394661	204395489	829	2	6.00601e-11	0.000126885	-0.224859	-0.196131	5909	DOWN	ENSG00000133056	PIK3C2B	16	cg15465990;cg21456734
chr8	128403369	128403642	274	2	3.83071e-12	9.21417e-05	-0.22796	-0.196088	22892	UP	ENSG00000212993	POU5F1B	16	cg11118198;cg02455719
chr13	29066905	29067224	320	2	3.56995e-06	0.00310193	-0.224987	-0.196047	2007	DOWN	ENSG00000102755	FLT1	16	cg24146047;cg24850711
chr1	51986130	51986254	125	2	8.13874e-21	6.87362e-06	-0.267992	-0.195848	1129	UP	ENSG00000085832	EPS15	16	cg03761216;cg01970336
chr11	45070638	45070822	185	3	6.17092e-12	2.40254e-05	-0.267395	-0.195565	44741	UP	ENSG00000019485	PRDM11	16	cg19801553;cg03788242;cg04537362
chr5	67111842	67112088	247	2	5.11114e-10	0.000158148	-0.231817	-0.194894	2061	DOWN	ENSG00000250421	RP11-83M16.6	16	cg02093951;cg12661064
chr11	77181561	77182075	515	2	3.91499e-17	1.21024e-05	-0.285825	-0.194093	2340	UP	ENSG00000268635	DKFZP434E1119	16	cg07845298;cg15003737
chr17	55595718	55596159	442	4	9.9965e-45	2.09285e-10	-0.336736	-0.193934	4798	DOWN	ENSG00000266100	RP11-118E18.2	16	cg01796800;cg12510826;cg09589067;cg09645622
chr21	35126410	35126912	503	2	3.94898e-11	0.000845636	-0.31055	-0.193115	0	Over	ENSG00000205726	ITSN1	16	cg23609630;cg17262038
chr3	81540527	81541482	956	2	6.03958e-10	0.000127534	-0.215997	-0.192869	17144	UP	ENSG00000222389	RNU2-28P	16	cg11380072;cg14583414
chr16	49732224	49733377	1154	6	1.01239e-60	6.06776e-10	-0.402486	-0.191797	8539	UP	ENSG00000260024	MRPS21P7	16	cg04086531;cg26929700;cg01899542;cg05345876;cg07633317;cg08418279
chr12	78542637	78543279	643	2	1.90629e-13	0.000389864	-0.247452	-0.19174	17852	UP	ENSG00000257220	RP11-136F16.2	16	cg02724401;cg02776049
chr19	19385317	19385393	77	2	8.56938e-12	0.000318856	-0.230067	-0.191699	1116	UP	ENSG00000213996	TM6SF2	16	cg01262667;cg09840619
chr4	187694297	187694486	190	2	1.6896e-08	0.00042224	-0.209294	-0.191492	46420	UP	ENSG00000083857	FAT1	16	cg06499698;cg14126380
chr9	4147226	4147975	750	3	9.13811e-21	3.43753e-07	-0.265052	-0.191409	0	Over	ENSG00000107249	GLIS3	16	cg08551019;cg02763716;cg13563329
chr7	156917109	156917762	654	7	2.52169e-26	7.27666e-09	-0.240216	-0.190757	13844	UP	ENSG00000009335	UBE3C	16	cg12742395;cg13134808;cg06018591;cg13619922;cg13837997;cg27133504;cg25123564
chr20	31115075	31116012	938	3	3.81771e-26	6.83073e-06	-0.241817	-0.190133	6417	UP	ENSG00000197183	C20orf112	16	cg18943258;cg27118178;cg03927473
chr9	119312500	119312926	427	2	9.3125e-13	6.97784e-05	-0.196657	-0.189594	17801	UP	ENSG00000230894	RP11-67K19.3	16	cg01990027;cg12488833
chr14	24045549	24046085	537	3	3.70061e-12	8.86739e-05	-0.312717	-0.189119	1693	DOWN	ENSG00000092051	JPH4	16	cg15384598;cg05335975;cg05576328
chr1	84326185	84327482	1298	12	7.29853e-56	5.93745e-18	-0.297049	-0.188949	0	Over	ENSG00000233008	RP11-475O6.1	16	cg26347197;cg10806543;cg19602485;cg02483449;cg12338747;cg14790630;cg07908237;cg19161859;cg18116902;cg02531516;cg03681926;cg07807165
chr1	95123877	95124061	185	2	2.40476e-13	0.00010983	-0.324321	-0.188934	70	UP	ENSG00000224081	LINC01057	16	cg14233652;cg16298882
chr13	113143711	113144330	620	2	1.17901e-14	0.0426242	-0.379524	-0.188399	0	Over	ENSG00000126216	TUBGCP3	16	cg24011538;cg07533384
chr1	5586147	5586357	211	2	8.15268e-18	2.91827e-06	-0.205729	-0.188241	33108	DOWN	ENSG00000260972	RP1-58B11.1	16	cg10620434;cg06642219
chr10	74068586	74069493	908	4	1.65585e-36	1.10527e-07	-0.323822	-0.188036	27129	DOWN	ENSG00000148719	DNAJB12	16	cg07828833;cg17227535;cg08404100;cg06884384
chr12	110012068	110012500	433	3	1.56566e-25	4.60554e-05	-0.294992	-0.187957	111	UP	ENSG00000110921	MVK	16	cg08884029;cg13986417;cg00506609
chr1	9371406	9371806	401	2	1.00943e-13	0.000533973	-0.279286	-0.187915	16818	DOWN	ENSG00000171621	SPSB1	16	cg08732275;cg01980735
chr14	100124841	100126358	1518	6	1.90677e-35	1.9517e-08	-0.319984	-0.187346	13360	DOWN	ENSG00000182218	HHIPL1	16	cg06908244;cg13790268;cg15193249;cg20310894;cg13932794;cg16592274
chr17	38788581	38788702	122	2	1.34082e-12	3.55245e-05	-0.204947	-0.187223	0	Over	ENSG00000073584	SMARCE1	16	cg06812160;cg22914465
chr6	138098123	138098613	491	2	1.72293e-12	4.68678e-05	-0.223979	-0.187088	6897	UP	ENSG00000207300	Y_RNA	16	cg18341600;cg01156635
chr12	7863229	7864058	830	5	9.08649e-31	1.39786e-06	-0.309508	-0.18702	0	Over	ENSG00000187569	DPPA3	16	cg22205501;cg06635871;cg17723761;cg20927656;cg15873123
chr3	29321352	29322054	703	3	4.70683e-13	0.00448309	-0.330491	-0.186452	418	UP	ENSG00000144642	RBMS3	16	cg25282174;cg14014990;cg11474160
chr17	12526632	12526662	31	2	4.04292e-11	8.93508e-05	-0.2462	-0.186441	11820	UP	ENSG00000179136	LINC00670	16	cg07673807;cg26586384
chr22	44394166	44395433	1268	9	1.38654e-73	5.4045e-14	-0.324895	-0.18635	0	Over	ENSG00000188677	PARVB	16	cg18883209;cg19172487;cg15212821;cg05455680;cg14704536;cg07494691;cg25796695;cg00539955;cg17161504
chr3	171175713	171177320	1608	7	1.04037e-42	1.0427e-08	-0.396091	-0.185816	531	DOWN	ENSG00000154310	TNIK	16	cg23533254;cg22877570;cg26065488;cg08453030;cg23146833;cg14576319;cg00859352
chr12	52472758	52474047	1290	7	1.11411e-28	4.84238e-08	-0.308231	-0.185656	0	Over	ENSG00000257542	OR7E47P	16	cg03333149;cg25351353;cg05124918;cg27109650;cg20342460;cg16903514;cg02060434
chr14	95687791	95687948	158	2	3.02572e-08	0.000583044	-0.190744	-0.185259	10602	UP	ENSG00000165959	CLMN	16	cg02131114;cg01529552
chr7	99392516	99392865	350	2	1.91425e-15	0.000110598	-0.249737	-0.184927	10627	UP	ENSG00000160868	CYP3A4	16	cg06596179;cg03953088
chr13	103394098	103395288	1191	3	3.60072e-18	4.69774e-07	-0.269069	-0.184642	51	UP	ENSG00000231633	LINC00283	16	cg01970260;cg03255210;cg21405376
chr4	126245214	126245530	317	2	3.23427e-09	0.00149785	-0.211684	-0.184642	7659	DOWN	ENSG00000196159	FAT4	16	cg04171487;cg20139176
chr1	236925877	236925965	89	3	2.301e-07	0.000962434	-0.207772	-0.184641	8677	DOWN	ENSG00000077522	ACTN2	16	cg02659402;cg07504040;cg18412431
chr13	88328009	88330463	2455	12	1.37564e-68	1.81119e-19	-0.302692	-0.184194	2510	DOWN	ENSG00000165300	SLITRK5	16	cg02611934;cg00525681;cg17376609;cg16787483;cg26168643;cg24626752;cg02648941;cg07396450;cg24366314;cg05757365;cg00109076;cg09823859
chr10	1638694	1639090	397	3	9.11498e-17	1.46187e-05	-0.234106	-0.183605	69735	DOWN	ENSG00000205696	ADARB2-AS1	16	cg25356719;cg21999758;cg15531433
chr5	173930588	173930869	282	3	5.87997e-18	4.90662e-05	-0.272072	-0.183477	0	Over	ENSG00000249306	RP11-267A15.1	16	cg14519032;cg21586994;cg11666486
chr4	154451068	154451356	289	2	2.65594e-12	0.000161862	-0.200506	-0.183137	23976	UP	ENSG00000121210	KIAA0922	16	cg02830749;cg05495804
chr11	35366721	35367036	316	2	6.58476e-13	0.000218959	-0.193193	-0.183013	28775	UP	ENSG00000215380	AC090625.1	16	cg13971030;cg02238943
chr17	58822074	58823065	992	2	2.46335e-18	4.18468e-06	-0.194651	-0.182738	3341	DOWN	ENSG00000252534	Y_RNA	16	cg27350483;cg21180345
chr4	126426949	126427834	886	3	1.9025e-31	0.000324126	-0.302492	-0.182331	59682	DOWN	ENSG00000196159	FAT4	16	cg11976164;cg22576711;cg13332552
chr1	54868559	54869371	813	4	5.15484e-26	4.29868e-09	-0.269598	-0.181572	934	DOWN	ENSG00000157216	SSBP3	16	cg04561731;cg00018783;cg00988037;cg20433447
chr1	91305655	91305677	23	2	1.8015e-10	0.000359626	-0.203921	-0.181538	3936	UP	ENSG00000233593	RP4-665J23.1	16	cg04775302;cg25202302
chr16	29188654	29189042	389	3	7.05538e-24	3.62828e-08	-0.247816	-0.181464	37671	DOWN	ENSG00000260517	RP11-426C22.5	16	cg09602020;cg05599155;cg08962216
chr13	76336809	76337398	590	2	2.35929e-25	1.89882e-05	-0.283298	-0.181439	2011	Over	ENSG00000136153	LMO7	16	cg09841972;cg10726445
chr10	131669406	131669630	225	3	3.8805e-12	5.32178e-05	-0.215829	-0.181123	27767	UP	ENSG00000266676	MIR4297	16	cg04043455;cg05636467;cg09252806
chr13	100136939	100136942	4	2	2.02903e-11	7.66628e-05	-0.194761	-0.181109	16363	DOWN	ENSG00000203441	LINC00449	16	cg13013461;cg06152010
chr15	81603948	81604544	597	2	4.94883e-12	0.0466993	-0.353346	-0.18105	1467	UP	ENSG00000172345	STARD5	16	cg12909186;cg03180322
chr6	143607364	143607481	118	2	4.03857e-13	5.06753e-05	-0.200367	-0.180958	13209	DOWN	ENSG00000217495	RP1-95L4.2	16	cg15294275;cg21234032
chr14	69351024	69351311	288	2	2.17871e-09	0.000694752	-0.224614	-0.180905	3	UP	ENSG00000072110	ACTN1	16	cg13777668;cg05466666
chr2	171568412	171570003	1592	10	4.56267e-33	2.20789e-11	-0.329841	-0.180716	1073	DOWN	ENSG00000222033	LINC01124	16	cg15680720;cg20389472;cg22699676;cg02227919;cg02235249;cg04257984;cg17124829;cg08386537;cg07363270;cg05301383
chr10	10504287	10505389	1103	6	1.12901e-22	7.05153e-07	-0.271125	-0.180617	0	Over	ENSG00000270111	RP11-271F18.4	16	cg19930444;cg21349214;cg00296426;cg26121724;cg06733198;cg19297251
chr10	651060	651182	123	3	1.45121e-08	0.00082734	-0.251682	-0.180539	21159	UP	ENSG00000151240	DIP2C	16	cg18502238;cg12224816;cg27159421
chr2	26846545	26847162	618	6	1.84341e-40	1.08696e-08	-0.399746	-0.179838	49	UP	ENSG00000157884	CIB4	16	cg05540422;cg24322569;cg08907507;cg17297937;cg18407095;cg03529001
chr7	117371743	117371853	111	2	4.24663e-07	0.00464181	-0.216358	-0.17978	3480	UP	ENSG00000077063	CTTNBP2	16	cg21576941;cg03115831
chr6	169050787	169051431	645	6	3.03392e-27	7.26018e-08	-0.312551	-0.179258	2293	UP	ENSG00000112562	SMOC2	16	cg15792134;cg12932102;cg21755672;cg04505349;cg22771904;cg12103547
chr1	233336035	233336272	238	2	2.001e-06	0.0137969	-0.3068	-0.179215	97	UP	ENSG00000135749	PCNXL2	16	cg26378181;cg05559269
chr9	14399984	14400312	329	2	4.43014e-08	0.00151176	-0.208287	-0.179104	1001	UP	ENSG00000147862	NFIB	16	cg01388915;cg11182547
chr4	121983226	121983930	705	3	1.46142e-16	3.65859e-05	-0.255863	-0.179036	592	UP	ENSG00000223006	RN7SKP137	16	cg21773245;cg10522479;cg10281912
chr3	4908643	4909182	540	2	6.23955e-14	0.00183642	-0.307708	-0.178821	10203	UP	ENSG00000235978	AC018816.3	16	cg16866179;cg21432062
chr14	100203730	100204528	799	9	1.06632e-44	1.05309e-12	-0.264388	-0.17859	0	Over	ENSG00000066629	EML1	16	cg19706320;cg05212706;cg03051374;cg00841988;cg06888698;cg01551013;cg21059475;cg13470352;cg01046026
chr3	27554020	27554291	272	2	2.03728e-09	0.000278248	-0.203387	-0.17808	1070	UP	ENSG00000201033	RNU1-96P	16	cg21420099;cg08575138
chr2	37858599	37858965	367	2	7.55879e-26	2.81469e-07	-0.205783	-0.17776	15835	DOWN	ENSG00000163171	CDC42EP3	16	cg25329624;cg08199005
chr13	30077315	30077489	175	3	3.06297e-09	0.00235061	-0.250534	-0.177593	6761	DOWN	ENSG00000132938	MTUS2	16	cg20165694;cg18091046;cg07780517
chr15	36623056	36623778	723	2	1.34405e-16	0.00143568	-0.256099	-0.177281	10161	UP	ENSG00000259395	RP11-475A13.2	16	cg06229980;cg23708967
chr4	141015058	141015257	200	2	3.49623e-21	6.02783e-06	-0.252875	-0.177266	33911	UP	ENSG00000250698	RP11-392B6.1	16	cg06679388;cg02418981
chr13	110396942	110398293	1352	6	3.08686e-37	4.48052e-10	-0.332104	-0.177227	9321	DOWN	ENSG00000255813	AL162497.1	16	cg26583725;cg12746120;cg22410826;cg06894723;cg24687655;cg05430997
chr7	27400948	27401540	593	5	1.98724e-25	1.72008e-06	-0.304162	-0.177111	0	Over	ENSG00000224322	AC004009.3	16	cg05152725;cg04124151;cg23415518;cg10449400;cg23764914
chr2	240898332	240898385	54	2	4.00703e-08	0.00059675	-0.241	-0.177036	15820	UP	ENSG00000264279	MIR4786	16	cg12501761;cg06358378
chr15	55547488	55547898	411	2	3.24434e-08	0.000874229	-0.272375	-0.176977	6254	UP	ENSG00000069974	RAB27A	16	cg13287296;cg19653890
chr17	19321887	19322290	404	5	6.33514e-28	1.77778e-08	-0.248391	-0.176836	57	UP	ENSG00000227078	AC004448.2	16	cg22509504;cg20980543;cg24933199;cg03502399;cg12151339
chr20	8695977	8696415	439	3	5.15033e-21	1.14875e-06	-0.253056	-0.176825	93	UP	ENSG00000182621	PLCB1	16	cg07321742;cg26359813;cg20589039
chr8	95905820	95906921	1102	4	1.9366e-26	6.01847e-06	-0.293858	-0.176397	0	Over	ENSG00000175305	CCNE2	16	cg13878591;cg14001824;cg19117190;cg26955482
chr21	40180000	40180134	135	2	2.18288e-10	0.000491678	-0.240187	-0.17637	1425	UP	ENSG00000157557	ETS2	16	cg15020502;cg15892280
chr1	231954065	231955433	1369	6	1.3499e-26	4.63501e-06	-0.27329	-0.17596	0	Over	ENSG00000162946	DISC1	16	cg05812666;cg24073755;cg27391445;cg12751277;cg10483534;cg18858583
chr11	125551643	125552186	544	3	6.83602e-22	1.08546e-07	-0.246051	-0.175939	624	UP	ENSG00000134940	ACRV1	16	cg09588284;cg07665222;cg07153965
chr15	65826759	65826778	20	2	1.36666e-08	0.000422595	-0.176157	-0.17593	3160	DOWN	ENSG00000074696	PTPLAD1	16	cg01360333;cg00965363
chr2	229563967	229564254	288	2	6.38827e-22	7.49069e-07	-0.245184	-0.175863	14670	UP	ENSG00000228226	AC074019.1	16	cg15635270;cg22191851
chr18	57122103	57122746	644	2	4.52977e-10	0.00071972	-0.191835	-0.17586	0	Over	ENSG00000183287	CCBE1	16	cg23978723;cg06993479
chr8	27252702	27252787	86	2	4.29363e-11	0.000190643	-0.234761	-0.175693	2181	UP	ENSG00000120899	PTK2B	16	cg26342834;cg18462755
chr14	31698967	31699236	270	2	9.64575e-15	1.39341e-05	-0.225868	-0.175577	14730	UP	ENSG00000202402	Y_RNA	16	cg10348234;cg18437792
chr1	120142894	120143665	772	4	9.46981e-46	0.000443879	-0.435275	-0.175541	297	UP	ENSG00000198857	HSD3BP5	16	cg13681752;cg20387092;cg23898121;cg26340154
chr4	141019154	141019618	465	2	1.00212e-10	0.00107686	-0.274918	-0.175349	29550	UP	ENSG00000250698	RP11-392B6.1	16	cg18042268;cg07735577
chr6	135143056	135143127	72	2	1.06476e-20	1.69675e-05	-0.304907	-0.175314	75884	UP	ENSG00000213117	RP3-352A20.1	16	cg04717018;cg15922651
chr2	1287787	1287978	192	3	1.61993e-16	0.00024354	-0.304119	-0.175107	21170	DOWN	ENSG00000172554	SNTG2	16	cg12221580;cg26495357;cg13315744
chrX	40027073	40029227	2155	9	4.6921e-55	8.72728e-12	-0.34419	-0.175005	7345	DOWN	ENSG00000183337	BCOR	16	cg23737407;cg03140487;cg10856819;cg12111783;cg18422972;cg15386612;cg25228771;cg08174182;cg00389552
chr7	55177182	55177623	442	2	9.23898e-31	0.0761562	-0.353628	-0.174965	0	Over	ENSG00000146648	EGFR	16	cg01461514;cg18809076
chr1	84972704	84973064	361	2	2.97589e-14	0.108589	-0.347499	-0.174559	455	UP	ENSG00000174021	GNG5	16	cg23054925;cg16384088
chr3	105149981	105150308	328	2	7.7945e-12	5.33208e-05	-0.194319	-0.174455	7873	UP	ENSG00000170017	ALCAM	16	cg13182233;cg26367456
chr2	97554441	97554443	3	2	9.33244e-11	0.000104041	-0.210444	-0.174437	6435	DOWN	ENSG00000168754	FAM178B	16	cg10161198;cg01904300
chr21	44412198	44412511	314	2	1.31529e-08	0.00139229	-0.24734	-0.174368	11487	UP	ENSG00000160199	PKNOX1	16	cg20154816;cg13718831
chr14	100829347	100829591	245	2	2.469e-10	0.00135604	-0.255551	-0.174276	1086	UP	ENSG00000140105	WARS	16	cg02417659;cg13352841
chr12	76271607	76272270	664	3	2.86628e-11	0.000154936	-0.225122	-0.174149	47722	UP	ENSG00000258091	RP11-290L1.6	16	cg13540270;cg09314702;cg24347336
chr8	21441512	21441570	59	2	9.33261e-11	0.000112819	-0.206601	-0.17412	34002	DOWN	ENSG00000266630	AC022716.1	16	cg08648606;cg08982224
chr22	47798027	47798088	62	2	1.59197e-13	7.56308e-05	-0.206471	-0.173754	56707	DOWN	ENSG00000224715	CITF22-49D8.1	16	cg20216726;cg06274109
chr5	150480839	150480993	155	2	5.43217e-09	0.000435185	-0.207419	-0.173274	3839	DOWN	ENSG00000197043	ANXA6	16	cg15119133;cg06009042
chr12	20152586	20153643	1058	3	6.25311e-21	0.000133138	-0.277571	-0.173068	14070	UP	ENSG00000256287	RP11-664H17.1	16	cg13244828;cg23886587;cg15735030
chr1	170143457	170143471	15	2	8.35689e-07	0.00442174	-0.189293	-0.172909	72	UP	ENSG00000233985	RP11-297H3.3	16	cg26903210;cg06293581
chr16	86962747	86963802	1056	4	2.90361e-14	0.000197831	-0.289691	-0.172894	22668	UP	ENSG00000260795	RP11-107C10.1	16	cg05177590;cg16644967;cg01558960;cg06513368
chr7	140267040	140267726	687	3	3.37929e-14	0.00415589	-0.318956	-0.172482	11526	UP	ENSG00000146966	DENND2A	16	cg26975184;cg22825543;cg22353418
chrX	40103416	40104514	1099	3	1.56278e-07	0.000495649	-0.244961	-0.172267	17655	UP	ENSG00000236393	RP11-320G24.1	16	cg21283945;cg18457851;cg17075998
chr7	149191957	149192381	425	2	3.00593e-08	0.00734567	-0.27611	-0.171948	2442	DOWN	ENSG00000181220	ZNF746	16	cg13285917;cg25053141
chr1	227733522	227734067	546	2	1.00509e-15	0.00082606	-0.254637	-0.171589	14814	UP	ENSG00000202264	RNA5SP77	16	cg03144189;cg03957695
chr21	39715656	39716197	542	2	2.3023e-14	0.00020118	-0.257545	-0.171395	10312	UP	ENSG00000231231	AP001422.3	16	cg10889085;cg07558453
chr6	85471973	85472307	335	3	4.33422e-09	0.00057245	-0.225979	-0.171388	765	DOWN	ENSG00000112837	TBX18	16	cg07590529;cg14205822;cg09988118
chr18	13501701	13502053	353	2	4.16309e-11	9.00474e-05	-0.225968	-0.171301	412	UP	ENSG00000267366	RP11-53B2.5	16	cg23508887;cg19455642
chr1	185623463	185623946	484	4	1.68936e-39	7.66142e-10	-0.229602	-0.170807	187	UP	ENSG00000261729	GS1-204I12.4	16	cg00701652;cg08604429;cg05471051;cg05065888
chr10	77154989	77159055	4067	16	2.28246e-34	2.66507e-21	-0.290371	-0.170745	1703	UP	ENSG00000237149	ZNF503-AS2	16	cg25365934;cg10947408;cg15701794;cg12051615;cg13997975;cg03487027;cg20659435;cg19950139;cg25023298;cg04832177;cg16109127;cg26011222;cg16912563;cg18803257;cg21252250;cg25637829
chr4	13536409	13545291	8883	36	4.94986e-56	3.40247e-30	-0.412126	-0.170305	1382	DOWN	ENSG00000109705	NKX3-2	16	cg09354241;cg01106926;cg25763036;cg26456223;cg24721899;cg08036309;cg16297011;cg22083053;cg03408271;cg27488824;cg00890363;cg18083114;cg20073553;cg07628428;cg08555552;cg06346388;cg02373784;cg07937271;cg17023149;cg20507963;cg25781755;cg18609078;cg02758628;cg18817990;cg20815297;cg20171396;cg11168004;cg21514612;cg14144025;cg15137566;cg25601040;cg16742873;cg13842240;cg17805540;cg18629151;cg21581745
chr16	84961336	84961867	532	4	1.54943e-24	8.65162e-08	-0.223388	-0.169552	91	UP	ENSG00000260340	RP11-254F19.3	16	cg23946780;cg01754709;cg11818895;cg10320409
chr10	11789383	11789810	428	2	8.48054e-13	0.0661657	-0.343729	-0.169546	0	Over	ENSG00000134463	ECHDC3	16	cg09219688;cg05045764
chr19	55042308	55042837	530	4	3.76407e-12	4.21823e-05	-0.213036	-0.169351	1071	UP	ENSG00000104970	KIR3DX1	16	cg04992852;cg03108250;cg23037932;cg10731960
chr8	67981092	67981112	21	2	1.82667e-09	0.000344418	-0.191321	-0.167922	3913	UP	ENSG00000121022	COPS5	16	cg15961919;cg02670516
chr11	77179557	77180550	994	2	6.63103e-14	2.41432e-05	-0.21712	-0.167855	3865	UP	ENSG00000268635	DKFZP434E1119	16	cg14050009;cg07350210
chr1	31457290	31457938	649	2	1.79811e-14	0.0392878	-0.327333	-0.167825	2297	UP	ENSG00000134644	PUM1	16	cg08679015;cg21861265
chr2	174281033	174281070	38	2	1.77052e-08	0.00105113	-0.22417	-0.167773	15469	DOWN	ENSG00000213148	AC073465.1	16	cg08536999;cg27452943
chr12	58262583	58262869	287	3	1.21536e-28	0.000114877	-0.307434	-0.167773	22060	UP	ENSG00000175215	CTDSP2	16	cg11123367;cg14145052;cg26618966
chr10	92179091	92179206	116	2	1.50387e-12	5.78411e-05	-0.231948	-0.167507	34720	UP	ENSG00000224750	RP11-94M14.2	16	cg10130636;cg13681523
chr7	1938450	1938791	342	3	1.05988e-12	0.0179348	-0.247339	-0.167214	26057	UP	ENSG00000002822	MAD1L1	16	cg08176258;cg02421172;cg00749118
chr13	114074394	114074693	300	3	5.09009e-08	0.000817072	-0.180915	-0.166991	28763	DOWN	ENSG00000153531	ADPRHL1	16	cg03775163;cg05387119;cg05907821
chr4	39408088	39408711	624	8	3.14005e-36	4.84958e-10	-0.350582	-0.166848	0	Over	ENSG00000134962	KLB	16	cg20818807;cg22953731;cg14278514;cg25064910;cg21880903;cg06321636;cg02446672;cg09503809
chr5	38558848	38559733	886	2	1.21964e-20	0.0314493	-0.331687	-0.166791	0	Over	ENSG00000244968	LIFR-AS1	16	cg03135982;cg24575266
chr5	112424160	112424201	42	2	1.06112e-10	0.000138921	-0.255062	-0.166677	16120	DOWN	ENSG00000171444	MCC	16	cg09322367;cg12891235
chr9	132518155	132518375	221	2	9.17429e-10	0.000593861	-0.22525	-0.166593	2828	UP	ENSG00000148344	PTGES	16	cg25936608;cg02198932
chr6	132383910	132384437	528	2	1.31534e-09	0.00027326	-0.215143	-0.165863	21786	UP	ENSG00000236166	RP3-523C21.2	16	cg23252903;cg01216418
chr1	25978683	25978824	142	2	3.36322e-09	0.00047462	-0.203451	-0.165777	6777	DOWN	ENSG00000233478	RP1-187B23.1	16	cg24637425;cg05385654
chr15	57724526	57724857	332	2	1.65575e-11	9.80378e-05	-0.239029	-0.165667	27152	UP	ENSG00000252984	RNU6-844P	16	cg03749813;cg24384437
chr12	125765193	125765570	378	2	7.15418e-08	0.000702115	-0.206541	-0.165426	45526	UP	ENSG00000139364	TMEM132B	16	cg25709273;cg08891062
chr2	136901306	136901698	393	2	6.59222e-10	0.02941	-0.305636	-0.165398	25570	UP	ENSG00000121966	CXCR4	16	cg02904191;cg06725108
chr3	41724061	41724788	728	2	5.10845e-41	0.000977005	-0.358105	-0.165346	4736	DOWN	ENSG00000252409	SCARNA21	16	cg00534386;cg00857222
chr16	506958	507391	434	2	2.30034e-08	0.0010047	-0.214678	-0.165232	5553	DOWN	ENSG00000230428	RP1-196A12.1	16	cg10259077;cg05631456
chr2	202662660	202662961	302	3	9.9502e-08	0.00111262	-0.244416	-0.164938	7464	DOWN	ENSG00000138395	CDK15	16	cg03083067;cg12218690;cg10146132
chrX	40007471	40009864	2394	6	3.55354e-20	4.09165e-06	-0.375104	-0.164936	1588	UP	ENSG00000183337	BCOR	16	cg17281810;cg08156775;cg27450030;cg11117255;cg18813691;cg24618413
chr8	17258080	17258246	167	2	8.07748e-12	9.54427e-05	-0.187828	-0.164862	12569	DOWN	ENSG00000003987	MTMR7	16	cg23592590;cg03507168
chr4	3295736	3295914	179	2	5.42685e-19	0.000111827	-0.249921	-0.164763	980	DOWN	ENSG00000159788	RGS12	16	cg02754929;cg05104523
chr10	72080498	72080744	247	2	1.1802e-06	0.00894362	-0.239391	-0.164633	37065	UP	ENSG00000148734	NPFFR1	16	cg12630070;cg06687707
chr2	65538329	65538635	307	2	1.02822e-14	0.00105007	-0.240103	-0.164572	23271	DOWN	ENSG00000198369	SPRED2	16	cg19908028;cg09994906
chr5	73208988	73209024	37	2	2.17955e-09	0.000314902	-0.194661	-0.164487	4762	DOWN	ENSG00000214944	ARHGEF28	16	cg09423378;cg25182785
chr1	164027887	164027974	88	2	1.21324e-09	0.00216445	-0.247182	-0.16424	134979	DOWN	ENSG00000212538	U3	16	cg16555855;cg19121429
chr1	216696514	216696612	99	2	4.48786e-06	0.00614014	-0.248634	-0.164173	99775	UP	ENSG00000042781	USH2A	16	cg11694362;cg13103560
chr7	22763085	22763359	275	2	9.70332e-12	0.00425688	-0.267213	-0.163854	2143	UP	ENSG00000136244	IL6	16	cg26759814;cg07892940
chr16	66442374	66442791	418	2	7.35676e-10	0.000315305	-0.183272	-0.163332	0	Over	ENSG00000246898	LINC00920	16	cg27326306;cg10879877
chr5	61714397	61714755	359	2	7.00775e-12	0.000231145	-0.223144	-0.16326	0	Over	ENSG00000086200	IPO11	16	cg27551451;cg03754675
chr16	85157762	85157939	178	4	3.43334e-16	2.06194e-06	-0.23513	-0.163166	11647	UP	ENSG00000153789	FAM92B	16	cg06925882;cg04622164;cg01511806;cg07842521
chr17	78753273	78754372	1100	8	2.1708e-55	2.23244e-11	-0.255836	-0.163159	25059	DOWN	ENSG00000262833	RP11-28G8.1	16	cg05098037;cg14343513;cg14780427;cg05651511;cg15230985;cg12654199;cg04662369;cg22386583
chr16	4689854	4690769	916	7	3.7264e-46	5.01686e-08	-0.357402	-0.16315	0	Over	ENSG00000261442	RP11-709D24.6	16	cg05459609;cg17722763;cg11076544;cg25646679;cg15484628;cg07741192;cg10258953
chr10	77871618	77872458	841	8	1.28155e-46	5.48163e-07	-0.342167	-0.162922	14610	DOWN	ENSG00000221232	AC012047.1	16	cg24280832;cg25830307;cg04850999;cg05496768;cg21056220;cg10658779;cg26575622;cg08481464
chr11	116873735	116873738	4	2	3.24212e-16	6.58879e-06	-0.183134	-0.162745	12506	DOWN	ENSG00000264344	AP000936.2	16	cg19100778;cg04596187
chr17	77017651	77019891	2241	14	2.39511e-67	8.07362e-11	-0.317105	-0.162693	0	Over	ENSG00000173918	C1QTNF1	16	cg16008214;cg26510796;cg01401857;cg25146577;cg14852821;cg12536361;cg22447781;cg20753341;cg21226671;cg14020904;cg15279718;cg25165320;cg08967388;cg08106503
chr19	18879446	18879450	5	2	1.20924e-07	0.00154294	-0.207415	-0.162475	18393	DOWN	ENSG00000105664	COMP	16	cg24085885;cg02705909
chr4	16080944	16081205	262	2	7.74972e-14	2.8121e-05	-0.1638	-0.16223	1094	DOWN	ENSG00000007062	PROM1	16	cg22867816;cg20845670
chr19	10081346	10082107	762	2	9.87448e-17	1.13957e-06	-0.184964	-0.162031	1782	UP	ENSG00000080573	COL5A3	16	cg15579971;cg05444565
chr22	44555080	44555758	679	2	3.77217e-09	0.00176758	-0.246534	-0.161574	2855	UP	ENSG00000188677	PARVB	16	cg16316978;cg21189537
chr14	59729610	59730159	550	7	1.10548e-47	1.76083e-12	-0.249239	-0.161337	13	UP	ENSG00000100592	DAAM1	16	cg27568751;cg09126123;cg00855486;cg01119163;cg24571021;cg15500482;cg03706108
chr8	134664043	134664279	237	2	1.24173e-11	0.000942883	-0.335444	-0.161112	7074	UP	ENSG00000212273	SNORA40	16	cg00853802;cg25823083
chr14	77406868	77407793	926	2	4.32194e-09	0.000127108	-0.173023	-0.161031	15875	UP	ENSG00000259058	RP11-488C13.4	16	cg16556141;cg13274014
chr10	3580182	3581233	1052	6	9.70772e-44	1.45473e-11	-0.382691	-0.160931	958	UP	ENSG00000236892	RP11-482E14.2	16	cg13951697;cg09206774;cg03530528;cg20755435;cg06330052;cg02881374
chr8	94857684	94858997	1314	3	1.29094e-23	0.00314629	-0.320277	-0.160588	0	Over	ENSG00000254057	RP3-388N13.3	16	cg13426632;cg16581455;cg03371545
chr7	73389575	73391647	2073	6	4.96842e-13	1.18866e-07	-0.254164	-0.160525	8674	Over	ENSG00000261467	RP11-731K22.1	16	cg12548057;cg07993468;cg19547972;cg08818377;cg10839276;cg26588134
chr6	43674465	43675176	712	3	1.59313e-13	0.000227604	-0.238769	-0.160357	0	Over	ENSG00000218107	RP1-261G23.4	16	cg12158893;cg01436624;cg14521315
chr9	98835761	98836086	326	2	2.28718e-20	0.00193894	-0.277575	-0.16034	21406	UP	ENSG00000237212	RP11-569G13.2	16	cg24682478;cg01891124
chr3	17380812	17380911	100	2	3.79207e-18	2.50589e-06	-0.221906	-0.160205	6193	DOWN	ENSG00000231780	AC090960.1	16	cg15775060;cg17551240
chr7	157791862	157792100	239	3	1.74006e-06	0.00266517	-0.248607	-0.159993	27964	UP	ENSG00000231980	AC011899.10	16	cg10468535;cg10161888;cg13661172
chr11	130523347	130523610	264	2	2.91206e-08	0.000528219	-0.227205	-0.159934	19240	UP	ENSG00000175728	C11orf44	16	cg19653047;cg05275576
chr4	24552605	24552930	326	2	1.17776e-15	7.08244e-06	-0.172934	-0.159874	9082	UP	ENSG00000109606	DHX15	16	cg26079222;cg13091023
chr18	42550084	42550302	219	2	1.02253e-08	0.00232321	-0.257614	-0.159556	0	Over	ENSG00000265957	MIR4319	16	cg22576612;cg11070777
chr7	2076633	2079167	2535	11	1.11391e-50	3.582e-14	-0.275481	-0.159383	40480	DOWN	ENSG00000002822	MAD1L1	16	cg14507427;cg01843768;cg08936230;cg14215728;cg03686455;cg03006193;cg18546384;cg07690127;cg04848693;cg13571479;cg06100570
chr3	197663828	197664106	279	4	4.08299e-10	0.000126058	-0.198823	-0.158802	1796	DOWN	ENSG00000114473	IQCG	16	cg08684733;cg21915659;cg04111467;cg23061672
chr1	208394231	208395201	971	3	2.96355e-15	0.000117636	-0.240026	-0.158512	3871	UP	ENSG00000076356	PLXNA2	16	cg05626664;cg13053363;cg14479080
chr14	94576048	94576451	404	4	1.882e-17	6.60643e-05	-0.203848	-0.158449	627	UP	ENSG00000165949	IFI27	16	cg20770459;cg23893332;cg16892975;cg12177001
chr17	79306875	79306957	83	2	1.49762e-12	0.000155149	-0.192306	-0.158448	2400	UP	ENSG00000185332	TMEM105	16	cg11307623;cg02399371
chr3	123408989	123410064	1076	6	1.13915e-18	1.73677e-06	-0.213742	-0.15844	32	UP	ENSG00000250174	MYLK-AS2	16	cg09742655;cg14107293;cg14227485;cg10995785;cg23046259;cg26248588
chr3	58482117	58483468	1352	6	3.02173e-28	1.07801e-07	-0.278186	-0.158268	31	UP	ENSG00000168301	KCTD6	16	cg15188874;cg08383462;cg26331326;cg02210898;cg18820343;cg21237289
chr15	90232783	90233087	305	2	1.35666e-13	0.0305916	-0.296289	-0.158191	805	DOWN	ENSG00000166821	PEX11A	16	cg00260169;cg08245935
chr20	30195969	30196714	746	5	2.78876e-18	5.18761e-05	-0.25855	-0.158114	979	DOWN	ENSG00000264395	MIR3193	16	cg26814835;cg13148544;cg07607355;cg08276755;cg00103778
chr1	29445461	29446693	1233	3	3.3768e-11	1.0607e-05	-0.168311	-0.158039	2319	DOWN	ENSG00000253304	TMEM200B	16	cg26144567;cg03357664;cg09415386
chr16	85622137	85622276	140	3	1.64251e-16	2.94561e-06	-0.234489	-0.157753	3595	UP	ENSG00000260417	CTD-2542L18.1	16	cg16679302;cg06981033;cg26625729
chr11	125333533	125333752	220	2	8.66753e-09	0.00101649	-0.192977	-0.15764	96	UP	ENSG00000149557	FEZ1	16	cg05366909;cg02599699
chr1	226794364	226795085	722	3	1.57586e-21	0.000345141	-0.278481	-0.157289	6073	DOWN	ENSG00000203685	C1orf95	16	cg17499490;cg04987270;cg03991411
chr20	56299915	56300620	706	2	3.20502e-08	0.00094243	-0.247104	-0.156887	13322	UP	ENSG00000124225	PMEPA1	16	cg18436249;cg20575762
chr17	26500010	26500086	77	2	1.51537e-09	0.00802613	-0.263227	-0.156857	1750	DOWN	ENSG00000087095	NLK	16	cg13204509;cg18554412
chr3	28618233	28618700	468	2	1.13322e-13	9.13182e-05	-0.218779	-0.156743	313	DOWN	ENSG00000228214	LINC00693	16	cg24949783;cg10902144
chr1	154776071	154776203	133	2	1.05079e-19	3.11167e-06	-0.164308	-0.156509	56115	DOWN	ENSG00000143603	KCNN3	16	cg06685342;cg09140549
chr4	3323896	3324558	663	2	4.62195e-29	0.00790761	-0.300684	-0.156479	1930	DOWN	ENSG00000248843	RP11-357G3.1	16	cg01195860;cg10365423
chr12	115111557	115113212	1656	6	4.31642e-13	2.21728e-05	-0.23121	-0.156399	4525	DOWN	ENSG00000135111	TBX3	16	cg11246938;cg09413529;cg25623339;cg18161956;cg16277169;cg01078446
chr8	120079173	120079625	453	2	4.62216e-09	0.00235976	-0.181557	-0.156277	0	Over	ENSG00000184374	COLEC10	16	cg05755779;cg27041096
chr10	60159296	60159299	4	2	1.80673e-15	8.10563e-06	-0.165351	-0.156215	13931	DOWN	ENSG00000108064	TFAM	16	cg00241558;cg15093441
chr9	131641717	131642357	641	2	3.96418e-18	0.093286	-0.305986	-0.156172	1850	DOWN	ENSG00000171097	CCBL1	16	cg24755977;cg12018887
chr3	185530521	185531258	738	2	7.03266e-14	0.00199134	-0.347733	-0.156149	7590	DOWN	ENSG00000073792	IGF2BP2	16	cg09555144;cg08797864
chr1	214169817	214170993	1177	10	2.85215e-37	1.66251e-09	-0.259438	-0.156141	0	Over	ENSG00000117707	PROX1	16	cg16382030;cg17829746;cg03141679;cg01902845;cg00346205;cg00001364;cg21753180;cg22800590;cg17880661;cg25379954
chr3	46027565	46027639	75	2	4.74633e-19	6.1201e-06	-0.235941	-0.15598	1077	UP	ENSG00000163820	FYCO1	16	cg03695289;cg09923715
chr11	67914052	67914463	412	2	7.97506e-11	0.00181354	-0.233768	-0.155919	16786	DOWN	ENSG00000255236	CTD-2655K5.1	16	cg27606671;cg05582016
chr9	134520524	134520798	275	2	2.388e-11	0.00949321	-0.251729	-0.155645	1745	UP	ENSG00000107263	RAPGEF1	16	cg01262564;cg20221930
chr12	66251493	66251661	169	2	2.4989e-10	0.000553883	-0.183708	-0.155291	131	UP	ENSG00000211577	AC090673.1	16	cg17131837;cg10515616
chr10	78850386	78850438	53	2	4.1006e-20	8.84612e-05	-0.259909	-0.155268	5910	UP	ENSG00000156113	KCNMA1	16	cg15139965;cg22568593
chr22	24979254	24979964	711	9	6.74426e-40	8.02315e-11	-0.284327	-0.155231	0	Over	ENSG00000100031	GGT1	16	cg07350057;cg25590527;cg05543864;cg02774160;cg20638429;cg13825083;cg13382768;cg09598276;cg22764925
chr17	58235778	58236801	1024	4	1.0131e-39	0.00250942	-0.349281	-0.155187	308	DOWN	ENSG00000167434	CA4	16	cg22810790;cg00200645;cg16135424;cg15422032
chr16	86108866	86109290	425	2	2.63515e-13	0.00118393	-0.247802	-0.155034	13841	DOWN	ENSG00000261177	RP11-805I24.1	16	cg08266665;cg17415677
chr8	25897201	25900020	2820	15	1.75289e-31	3.04713e-10	-0.271104	-0.154766	0	Over	ENSG00000221818	EBF2	16	cg22324567;cg16310415;cg18239431;cg14855519;cg09559189;cg02621821;cg15063854;cg16895719;cg15441392;cg17203647;cg05748163;cg22280475;cg18173811;cg21925968;cg16792842
chr8	86262603	86263262	660	3	2.11861e-18	0.000570703	-0.294968	-0.154722	472	UP	ENSG00000133742	CA1	16	cg21572511;cg26832399;cg23898477
chr1	164760586	164760798	213	2	4.55505e-10	0.000400544	-0.172411	-0.154666	930	UP	ENSG00000185630	PBX1	16	cg26756537;cg01823887
chr3	147657586	147658415	830	4	1.55919e-20	4.10603e-07	-0.243461	-0.154224	0	Over	ENSG00000239922	RP11-71N10.1	16	cg12913502;cg05102599;cg26163470;cg03320743
chr12	132914311	132914727	417	2	2.75392e-10	0.0213998	-0.316395	-0.1542	7874	DOWN	ENSG00000255916	RP13-895J2.7	16	cg16725304;cg22559426
chr15	75487980	75488313	334	2	1.10709e-06	0.00378557	-0.192683	-0.15408	0	Over	ENSG00000167173	C15orf39	16	cg07759162;cg03269499
chr20	49072540	49072658	119	2	1.14035e-16	7.52273e-06	-0.184171	-0.153927	23645	UP	ENSG00000231715	COX6CP2	16	cg26604595;cg10848639
chr17	1007502	1007516	15	2	5.90089e-15	0.000162473	-0.159664	-0.153864	4823	DOWN	ENSG00000159842	ABR	16	cg17520778;cg07659375
chr5	53248316	53248859	544	2	8.65523e-13	0.0110512	-0.285896	-0.15381	886	UP	ENSG00000207627	MIR581	16	cg26019654;cg01578939
chr4	188230390	188231685	1296	6	1.72721e-45	2.18817e-11	-0.304991	-0.153746	0	Over	ENSG00000250658	RP11-138B4.1	16	cg06768720;cg06448055;cg19907682;cg05791527;cg20145897;cg17219624
chr2	129182558	129184387	1830	4	2.99508e-17	6.57589e-08	-0.217615	-0.15359	18384	DOWN	ENSG00000238379	RNA5SP103	16	cg17469604;cg04316106;cg26091304;cg19751877
chrX	71289025	71289513	489	2	1.56219e-09	0.000793475	-0.174263	-0.153557	24629	DOWN	ENSG00000196933	RPS26P11	16	cg19687650;cg03952112
chr9	72198842	72198906	65	2	1.67512e-10	0.000113163	-0.189259	-0.153037	88315	DOWN	ENSG00000107282	APBA1	16	cg11998420;cg19950608
chr14	102250065	102250174	110	2	1.2174e-09	0.00879642	-0.219428	-0.152949	2273	UP	ENSG00000078304	PPP2R5C	16	cg18453481;cg22395802
chr7	33943362	33943859	498	4	8.1022e-22	0.000819956	-0.291691	-0.152919	663	UP	ENSG00000164619	BMPER	16	cg16120387;cg17715896;cg12469475;cg11230818
chr1	115011889	115011930	42	2	1.53216e-11	7.72382e-05	-0.175342	-0.152339	951	DOWN	ENSG00000225650	EIF2S2P5	16	cg22277100;cg02386470
chr8	11653098	11653811	714	2	5.42267e-09	0.000207946	-0.155097	-0.152141	15	DOWN	ENSG00000079459	FDFT1	16	cg12714890;cg09611679
chr7	149578384	149578441	58	2	9.32564e-08	0.0023574	-0.215952	-0.152031	227	DOWN	ENSG00000273293	RP11-445N20.3	16	cg09374838;cg22994849
chr18	77454226	77454656	431	4	4.16868e-10	0.00324788	-0.23883	-0.151456	8994	DOWN	ENSG00000266901	RP11-567M16.5	16	cg19030090;cg03864121;cg03655402;cg25378362
chr20	4150774	4152303	1530	6	1.40063e-18	6.31011e-07	-0.22974	-0.151304	0	Over	ENSG00000088826	SMOX	16	cg12234346;cg01433297;cg11991162;cg26843444;cg09096833;cg16260701
chr16	4013280	4013537	258	3	1.05986e-07	0.00144792	-0.169681	-0.151169	12834	UP	ENSG00000262185	RP11-462G12.1	16	cg00610508;cg00834536;cg12562899
chr17	65780599	65780978	380	2	1.71885e-10	0.000417485	-0.194043	-0.15109	0	Over	ENSG00000213179	RPL17P41	16	cg01316113;cg23206929
chr10	115618670	115619215	546	2	5.63907e-13	0.0139868	-0.285354	-0.150846	4086	DOWN	ENSG00000196865	NHLRC2	16	cg22819824;cg16940742
chr2	198063653	198063781	129	3	1.93918e-24	6.48188e-05	-0.235339	-0.150756	890	UP	ENSG00000065413	ANKRD44	16	cg04278110;cg13941760;cg16411361
chr1	219606075	219606404	330	2	1.96479e-07	0.00127779	-0.155761	-0.150725	9579	DOWN	ENSG00000230024	RP11-95P13.1	16	cg06279406;cg19313660
chr2	64710206	64710244	39	3	5.14232e-10	0.000128642	-0.221583	-0.150686	3242	UP	ENSG00000223863	AC008074.4	16	cg12964770;cg11809089;cg09569409
chr6	75794800	75795679	880	5	3.03205e-15	3.1715e-05	-0.198764	-0.150436	15947	DOWN	ENSG00000111799	COL12A1	16	cg11353250;cg03564793;cg11526848;cg00044107;cg22852845
chr11	12765673	12767438	1766	5	5.61099e-21	2.13373e-07	-0.20515	-0.150378	0	Over	ENSG00000187079	TEAD1	16	cg16640903;cg24110914;cg20481007;cg22100396;cg25878366
chr4	188953126	188953969	844	7	1.8434e-15	1.76054e-06	-0.203746	-0.150332	36200	DOWN	ENSG00000179059	ZFP42	16	cg00469814;cg15474402;cg10380328;cg02571636;cg13610014;cg07005778;cg04562589
chr2	16124562	16125097	536	5	1.98818e-32	1.77787e-05	-0.233799	-0.150295	33458	UP	ENSG00000243541	RN7SL104P	16	cg05996160;cg01642152;cg11643510;cg01621445;cg16847570
chr7	129958736	129958858	123	2	2.10572e-11	0.000119079	-0.229688	-0.149969	260	UP	ENSG00000238336	snoU13	16	cg05336633;cg21243725
chr14	49945484	49946322	839	2	3.18136e-16	0.000239066	-0.213314	-0.14991	73028	UP	ENSG00000252424	RNA5SP384	16	cg02134798;cg24567859
chr17	54912143	54912870	728	3	3.68468e-12	0.000723558	-0.245487	-0.149905	0	Over	ENSG00000153933	DGKE	16	cg15815084;cg01344452;cg09778245
chr11	35439994	35440837	844	8	7.88355e-20	9.98142e-06	-0.353153	-0.149778	0	Over	ENSG00000255542	RP4-683L5.1	16	cg13455354;cg07757163;cg24183324;cg19370952;cg27457284;cg24944109;cg23501962;cg09017174
chr15	25984561	25985188	628	2	1.41062e-10	0.000429155	-0.224346	-0.149647	905	DOWN	ENSG00000222123	RNA5SP390	16	cg23158862;cg23438437
chr15	59564067	59564546	480	3	2.14946e-09	0.00433147	-0.250279	-0.149601	705	UP	ENSG00000259771	RP11-429D19.1	16	cg23120900;cg08724770;cg02568334
chr8	108335548	108336093	546	2	2.34302e-15	0.0418202	-0.303454	-0.149439	1326	UP	ENSG00000154188	ANGPT1	16	cg09935466;cg18132264
chr4	37689073	37689379	307	2	1.67502e-12	0.00421363	-0.216288	-0.149262	1074	UP	ENSG00000181826	RELL1	16	cg14396758;cg17663186
chr4	113993641	113993777	137	2	3.31763e-12	7.17295e-05	-0.209294	-0.149022	522	UP	ENSG00000248152	RP11-650J17.1	16	cg17067577;cg03776181
chr19	10624868	10625429	562	3	1.91219e-07	0.00153674	-0.20248	-0.148931	2673	DOWN	ENSG00000180739	S1PR5	16	cg26918756;cg08814849;cg19431272
chr1	56912823	56913679	857	2	2.11836e-07	0.000286936	-0.159217	-0.148736	32187	DOWN	ENSG00000223956	RP4-710M16.2	16	cg11611354;cg11982805
chr1	87258264	87258635	372	2	4.30323e-14	0.00015537	-0.210862	-0.148202	7667	DOWN	ENSG00000230721	RP4-612B15.2	16	cg03994559;cg10232190
chr2	102444908	102445628	721	3	1.62726e-20	9.74535e-05	-0.335478	-0.147909	3043	DOWN	ENSG00000071054	MAP4K4	16	cg12682972;cg22209302;cg02031975
chr3	155455804	155455825	22	2	6.37996e-09	0.000354739	-0.195402	-0.147097	5689	DOWN	ENSG00000214919	AC104472.1	16	cg01705612;cg17825438
chr2	233704189	233704575	387	2	8.78903e-17	7.32009e-05	-0.177443	-0.146997	0	Over	ENSG00000204120	GIGYF2	16	cg26309699;cg04357663
chr2	69480691	69481208	518	2	3.75196e-07	0.00160506	-0.196128	-0.146772	1194	UP	ENSG00000271597	RP11-85D18.1	16	cg03309791;cg12511900
chr11	94509772	94510438	667	2	1.03417e-06	0.00106186	-0.17916	-0.146725	8234	DOWN	ENSG00000166025	AMOTL1	16	cg12087436;cg05721093
chr2	158183334	158183846	513	3	3.09385e-10	0.000709266	-0.191535	-0.146713	0	Over	ENSG00000136541	ERMN	16	cg03252823;cg20433238;cg10812717
chr6	155537595	155538155	561	7	1.90485e-34	4.07685e-07	-0.246963	-0.14667	0	Over	ENSG00000146426	TIAM2	16	cg21707172;cg25383605;cg06535156;cg04228709;cg16333846;cg09364590;cg10720867
chr12	54448729	54449761	1033	4	2.797e-14	0.000697938	-0.237303	-0.146608	1067	DOWN	ENSG00000198353	HOXC4	16	cg16370398;cg03146625;cg15648389;cg27008363
chr2	227538347	227539039	693	2	3.79027e-14	0.000194384	-0.253488	-0.146602	14837	UP	ENSG00000263363	MIR5702	16	cg11411331;cg05208400
chr17	48735420	48736199	780	3	2.54386e-20	2.10147e-05	-0.231602	-0.146344	0	Over	ENSG00000108846	ABCC3	16	cg14161344;cg01884217;cg08691490
chr8	60050151	60050453	303	3	2.85188e-13	0.00218777	-0.334987	-0.146106	89	UP	ENSG00000206853	SNORA51	16	cg12629037;cg04816306;cg24929479
chr4	6783023	6783272	250	3	6.52959e-12	0.000169465	-0.165461	-0.145867	0	Over	ENSG00000170871	KIAA0232	16	cg26073987;cg01142219;cg18061035
chr5	34001680	34001718	39	2	6.09097e-13	3.14094e-05	-0.152017	-0.145863	3850	UP	ENSG00000250767	RP11-1084J3.3	16	cg16649792;cg05424126
chr9	15420564	15421357	794	3	1.25257e-21	0.000223422	-0.226511	-0.14575	1344	UP	ENSG00000164975	SNAPC3	16	cg12667940;cg01840724;cg16497524
chr11	119233234	119234198	965	2	4.51873e-20	5.83328e-05	-0.253272	-0.145281	425	DOWN	ENSG00000036672	USP2	16	cg12716639;cg12714007
chr17	17253104	17253796	693	2	9.39904e-13	0.000584518	-0.229002	-0.145229	4520	DOWN	ENSG00000205309	NT5M	16	cg07551230;cg14667799
chr16	27654256	27654375	120	3	1.42275e-10	0.00864878	-0.226905	-0.145204	144	UP	ENSG00000261736	AC002551.1	16	cg13342642;cg18448767;cg13229648
chr3	38069636	38070460	825	3	1.57251e-20	0.000444646	-0.240012	-0.145115	589	DOWN	ENSG00000187091	PLCD1	16	cg12705340;cg11429281;cg24868271
chr20	61638588	61640357	1770	5	4.72978e-32	1.39022e-05	-0.347573	-0.14505	200	UP	ENSG00000125533	BHLHE23	16	cg01057741;cg27501878;cg04010387;cg04995536;cg00377358
chr1	15416645	15417078	434	3	1.98451e-25	2.33619e-07	-0.221106	-0.144967	61819	DOWN	ENSG00000175147	TMEM51-AS1	16	cg27273788;cg00866953;cg25188701
chr1	12192620	12193186	567	3	1.46693e-15	1.69009e-05	-0.251846	-0.144874	6628	DOWN	ENSG00000120949	TNFRSF8	16	cg04707845;cg20820107;cg09156598
chr7	151440440	151441268	829	2	1.67668e-08	0.000793503	-0.190966	-0.144791	7039	UP	ENSG00000106617	PRKAG2	16	cg18439339;cg04863427
chr1	24796905	24798105	1201	5	5.17093e-27	2.27297e-07	-0.241952	-0.144098	14248	DOWN	ENSG00000001461	NIPAL3	16	cg03816099;cg15763693;cg20279653;cg24399432;cg25725023
chr22	23558141	23559146	1006	4	2.44901e-27	0.0661533	-0.531616	-0.143984	17621	DOWN	ENSG00000186716	BCR	16	cg12134452;cg20279003;cg09393287;cg15050733
chr7	30785015	30785273	259	2	1.01786e-17	5.12071e-06	-0.200217	-0.143969	2580	UP	ENSG00000223419	AC006022.4	16	cg08442364;cg15270241
chr8	99903395	99903985	591	2	8.35581e-10	0.00121026	-0.240481	-0.143961	7371	UP	ENSG00000104375	STK3	16	cg27313044;cg22852570
chr3	37995561	37995881	321	4	1.77809e-20	2.6803e-07	-0.173042	-0.143868	26	UP	ENSG00000144677	CTDSPL	16	cg05643579;cg08198677;cg16153170;cg12005819
chr6	41906957	41908262	1306	5	2.1193e-27	6.3503e-07	-0.26102	-0.143725	201	DOWN	ENSG00000112576	CCND3	16	cg01803415;cg04111789;cg08839323;cg05568549;cg27406433
chr19	30715575	30716182	608	4	1.15503e-09	0.000948366	-0.211561	-0.143538	3014	UP	ENSG00000198597	ZNF536	16	cg24059119;cg00003305;cg08854397;cg04388989
chr4	187778818	187779567	750	3	1.43498e-14	8.54238e-06	-0.196969	-0.143529	207	UP	ENSG00000252382	AC108865.1	16	cg06519660;cg24301771;cg07550417
chr8	117635401	117636287	887	2	3.58221e-11	0.000125947	-0.207439	-0.143517	33726	DOWN	ENSG00000147677	EIF3H	16	cg09559225;cg27409870
chr6	143891455	143891975	521	3	2.71579e-14	0.000134319	-0.278487	-0.143362	8286	UP	ENSG00000235740	RP11-436I24.1	16	cg20435387;cg25407410;cg20298778
chr11	125214128	125214709	582	2	5.6192e-11	0.00246093	-0.256126	-0.142978	12618	DOWN	ENSG00000165495	PKNOX2	16	cg25645196;cg00337558
chr2	230274561	230275294	734	2	6.24151e-10	0.000498173	-0.167152	-0.142977	138559	UP	ENSG00000153823	PID1	16	cg17557364;cg06413784
chr8	60029914	60030291	378	2	1.23746e-07	0.0164635	-0.267901	-0.142825	1307	UP	ENSG00000167912	RP11-25K19.1	16	cg15686334;cg19003304
chr3	156394028	156395056	1029	3	2.30908e-12	0.0474073	-0.251332	-0.142701	0	Over	ENSG00000163659	TIPARP	16	cg01747263;cg07574216;cg09379146
chr4	1941384	1941849	466	3	5.16943e-07	0.00840904	-0.165043	-0.142668	0	Over	ENSG00000109685	WHSC1	16	cg01632238;cg00724315;cg12917531
chr7	102499623	102500111	489	2	6.86863e-09	0.000296597	-0.162988	-0.142645	1725	DOWN	ENSG00000238324	RN7SKP198	16	cg08631940;cg05423304
chr1	145004305	145004468	164	2	2.29463e-12	0.000158026	-0.178056	-0.142518	9222	UP	ENSG00000178104	PDE4DIP	16	cg12139069;cg23991413
chr9	135724695	135725675	981	2	2.64827e-08	8.28121e-05	-0.175706	-0.142306	3529	UP	ENSG00000251723	RNU6-357P	16	cg16880483;cg14209064
chr11	12747544	12747546	3	2	6.63404e-10	0.000263809	-0.160887	-0.142254	19041	Over	ENSG00000187079	TEAD1	16	cg14179258;cg11000754
chr3	48720378	48721234	857	2	2.4395e-08	0.00014524	-0.202771	-0.141742	1360	UP	ENSG00000213672	NCKIPSD	16	cg08015507;cg19380085
chrX	151140984	151141304	321	2	8.01382e-07	0.00176297	-0.165836	-0.141328	0	Over	ENSG00000102287	GABRE	16	cg00206332;cg11240464
chr3	151869357	151870036	680	4	1.54871e-12	0.000380625	-0.287614	-0.141237	0	Over	ENSG00000239941	RP11-246A10.1	16	cg16086956;cg07585845;cg05479750;cg03208455
chr4	147144936	147145691	756	4	1.11873e-16	3.90216e-05	-0.242125	-0.141232	17	UP	ENSG00000250673	RP11-6L6.2	16	cg13168428;cg13769320;cg06884629;cg01042564
chr8	140993394	140994323	930	3	4.941e-19	2.66726e-06	-0.2795	-0.141127	24364	DOWN	ENSG00000167632	TRAPPC9	16	cg04126956;cg22521320;cg16317330
chr2	206633254	206633633	380	2	1.1088e-16	8.22181e-05	-0.217784	-0.141066	4192	DOWN	ENSG00000118257	NRP2	16	cg11114141;cg05889959
chr1	3473923	3474376	454	2	1.33611e-08	0.0202064	-0.220182	-0.140986	2977	DOWN	ENSG00000207776	MIR551A	16	cg12612393;cg26607673
chr5	150712049	150712083	35	2	1.0048e-09	0.000355064	-0.205919	-0.140389	44	UP	ENSG00000186335	SLC36A2	16	cg04131403;cg23078152
chr1	240448059	240448319	261	2	6.38138e-09	0.00032905	-0.164281	-0.140263	39467	DOWN	ENSG00000155816	FMN2	16	cg09514936;cg12869217
chr15	65912028	65912966	939	2	4.47597e-18	0.000121093	-0.208608	-0.139682	1303	UP	ENSG00000074621	SLC24A1	16	cg25162923;cg20330315
chr22	50628383	50629861	1479	9	6.0625e-32	2.17747e-12	-0.201698	-0.139608	0	Over	ENSG00000170638	TRABD	16	cg19214594;cg25732668;cg20046390;cg26551865;cg12097313;cg04254752;cg17639623;cg05355311;cg16294310
chr3	12412449	12413887	1439	3	2.20731e-25	0.118796	-0.398969	-0.139593	7317	UP	ENSG00000132170	PPARG	16	cg16197186;cg14113891;cg19046290
chr2	204954437	204954513	77	3	5.5928e-08	0.00103827	-0.177443	-0.139385	666	UP	ENSG00000234714	AC009965.2	16	cg03835338;cg13485235;cg07792332
chr13	31256334	31256790	457	3	6.6147e-11	0.00303697	-0.209322	-0.139342	52854	UP	ENSG00000132965	ALOX5AP	16	cg17520907;cg21030160;cg00425162
chr3	158565194	158565574	381	2	6.53642e-23	0.00110919	-0.243681	-0.139179	5320	UP	ENSG00000232374	GPR79	16	cg04572631;cg22707012
chr3	64052814	64053663	850	6	6.90887e-32	2.54181e-11	-0.234237	-0.139141	0	Over	ENSG00000241111	RP11-129B22.1	16	cg25433554;cg03414178;cg03719650;cg12546646;cg15984477;cg26906644
chr3	187754372	187754696	325	2	8.11374e-12	0.0310695	-0.26987	-0.138639	32593	UP	ENSG00000225058	RP11-132N15.1	16	cg27018944;cg07718431
chr12	109568238	109569180	943	6	9.70414e-31	5.49756e-08	-0.233123	-0.138611	0	Over	ENSG00000076555	ACACB	16	cg16797699;cg01671341;cg26010350;cg00095930;cg20025086;cg26872224
chrX	153030343	153031002	660	2	1.01915e-07	0.00110432	-0.180879	-0.138343	0	Over	ENSG00000198753	PLXNB3	16	cg00349460;cg16342780
chr13	24368042	24368206	165	3	2.6353e-15	0.000506897	-0.288447	-0.13834	27798	UP	ENSG00000232102	MTCO3P2	16	cg01701618;cg02467012;cg27621931
chr10	73516760	73518057	1298	6	4.84705e-20	1.28589e-05	-0.269761	-0.138339	0	Over	ENSG00000107738	C10orf54	16	cg04869466;cg03107409;cg03312844;cg23483316;cg02539505;cg04179740
chr4	95264019	95265265	1247	6	1.75832e-19	6.96562e-08	-0.179481	-0.137868	0	Over	ENSG00000163106	HPGDS	16	cg12554857;cg27186013;cg00636082;cg16567676;cg19522940;cg26700613
chr5	139525657	139526226	570	5	1.19932e-21	1.13967e-05	-0.327523	-0.137812	10677	UP	ENSG00000254363	CTB-131B5.5	16	cg18631996;cg08763705;cg22659676;cg13887205;cg17356056
chr3	72059061	72059292	232	2	1.03868e-07	0.00113042	-0.17321	-0.137456	3135	DOWN	ENSG00000244130	UBE2Q2P9	16	cg18402103;cg13549763
chr14	102662956	102663385	430	2	8.18081e-12	0.00012646	-0.178331	-0.137405	1672	DOWN	ENSG00000140153	WDR20	16	cg09310065;cg24640227
chr19	10077007	10077324	318	3	3.09023e-11	0.000204555	-0.170984	-0.137311	2238	DOWN	ENSG00000080573	COL5A3	16	cg00784153;cg23889772;cg16523839
chr3	197120613	197122140	1528	5	9.05319e-24	3.70072e-05	-0.302953	-0.137289	54190	UP	ENSG00000238491	snoU13	16	cg05485379;cg25611057;cg10704374;cg08074505;cg06131323
chr7	2155478	2155899	422	2	5.35896e-11	0.0516722	-0.278604	-0.137159	6241	UP	ENSG00000002822	MAD1L1	16	cg21707607;cg04596071
chr1	208301412	208301520	109	2	3.65557e-06	0.00326616	-0.140153	-0.137093	87802	UP	ENSG00000076356	PLXNA2	16	cg04632310;cg17221524
chr1	46505350	46506065	716	2	3.2056e-09	0.000258932	-0.165503	-0.13708	5809	DOWN	ENSG00000086015	MAST2	16	cg15837086;cg15510965
chr5	64422261	64422540	280	2	3.90007e-20	5.00282e-06	-0.158666	-0.137047	3064	DOWN	ENSG00000207439	Y_RNA	16	cg14526288;cg01823161
chr1	94174908	94175352	445	2	1.76743e-07	0.00129118	-0.183217	-0.137014	27522	UP	ENSG00000137936	BCAR3	16	cg13095190;cg02025181
chr9	135042030	135042197	168	2	3.80255e-12	7.93454e-05	-0.165366	-0.136996	4695	DOWN	ENSG00000196358	NTNG2	16	cg08108641;cg09059635
chrX	66787995	66788687	693	7	8.01622e-19	0.000125442	-0.219731	-0.136737	43	UP	ENSG00000169083	AR	16	cg25242649;cg26498015;cg13873881;cg19721057;cg01218690;cg15840039;cg13122496
chr8	13392139	13392923	785	3	3.47679e-39	5.48772e-05	-0.26658	-0.13669	614	UP	ENSG00000252179	RNA5SP255	16	cg26410778;cg25149202;cg00080325
chr7	150085670	150086169	500	3	1.50616e-21	1.39105e-06	-0.170437	-0.136526	4696	UP	ENSG00000239377	RP4-584D14.6	16	cg01920948;cg18734433;cg00764771
chr1	221057236	221058805	1570	8	2.65289e-44	9.68512e-12	-0.21396	-0.136282	2651	Over	ENSG00000136630	HLX	16	cg09515921;cg26440142;cg17862903;cg15450098;cg08655206;cg02743632;cg10975889;cg12053004
chr16	48513474	48514014	541	2	2.28883e-11	0.00294729	-0.19372	-0.136278	8429	UP	ENSG00000260688	RP11-44I10.5	16	cg08922547;cg20361881
chr20	20691924	20692319	396	2	4.90514e-10	0.000777256	-0.227173	-0.136268	811	DOWN	ENSG00000188559	RALGAPA2	16	cg20753780;cg09090484
chr9	79258918	79259330	413	2	3.69329e-31	0.000286728	-0.303287	-0.136057	723	DOWN	ENSG00000106772	PRUNE2	16	cg22278467;cg07099969
chr21	47582049	47582351	303	2	6.00897e-11	0.000216952	-0.191635	-0.135753	6567	UP	ENSG00000160282	FTCD	16	cg25726756;cg14789911
chr21	37851847	37852979	1133	8	1.62016e-29	1.17028e-07	-0.270712	-0.135281	0	Over	ENSG00000159261	CLDN14	16	cg00071554;cg11664818;cg11099899;cg15310162;cg02417033;cg25337674;cg11628880;cg07057320
chr15	64988687	64989523	837	3	9.42779e-15	0.00172904	-0.215987	-0.135248	0	Over	ENSG00000264937	AC100830.5	16	cg16222850;cg10921195;cg07758286
chr3	32463113	32464005	893	3	1.13447e-11	0.000386842	-0.21228	-0.135235	27001	UP	ENSG00000153551	CMTM7	16	cg06094456;cg15571640;cg14594833
chr10	61043150	61043529	380	3	1.79552e-19	0.000117389	-0.216734	-0.134987	0	Over	ENSG00000148541	FAM13C	16	cg23272287;cg07899896;cg00690901
chr3	71257755	71258221	467	3	3.14244e-15	3.0754e-06	-0.186215	-0.134964	10222	UP	ENSG00000114861	FOXP1	16	cg17574930;cg07954971;cg21067632
chr8	117004625	117005189	565	2	4.37316e-12	0.00120648	-0.211224	-0.134917	29814	DOWN	ENSG00000199450	RNA5SP276	16	cg03781352;cg21842049
chr10	121101552	121102187	636	3	1.55217e-22	2.63811e-05	-0.202788	-0.134843	5857	Over	ENSG00000236426	RP11-79M19.2	16	cg11619922;cg26097157;cg03143236
chr14	61934274	61934948	675	2	2.22829e-08	0.000370845	-0.211461	-0.134841	4486	DOWN	ENSG00000027075	PRKCH	16	cg10762199;cg18213154
chr18	19779943	19781198	1256	6	9.10324e-42	8.72594e-07	-0.272043	-0.134759	3993	DOWN	ENSG00000266283	RP11-627G18.1	16	cg20880080;cg12026967;cg00148892;cg07000559;cg13937164;cg21040686
chr1	2183365	2183438	74	2	9.93984e-11	0.000533772	-0.214299	-0.134711	3929	DOWN	ENSG00000157933	SKI	16	cg07114422;cg03042633
chr2	218898491	218898788	298	4	3.96963e-21	2.04818e-05	-0.208512	-0.134457	894	UP	ENSG00000188282	RUFY4	16	cg12924402;cg23940612;cg03832522;cg00122854
chr19	16531164	16531632	469	2	1.87604e-23	7.96649e-05	-0.189262	-0.134233	611	DOWN	ENSG00000127527	EPS15L1	16	cg03378854;cg15204594
chr1	232070917	232071378	462	2	3.17577e-09	0.000211418	-0.210208	-0.133956	9336	Over	ENSG00000226758	DISC1-IT1	16	cg14033614;cg15709273
chr10	52267147	52267902	756	3	8.27425e-19	0.00246391	-0.25185	-0.133854	34572	DOWN	ENSG00000225303	RP11-512N4.2	16	cg02379317;cg24205793;cg01012478
chr16	85317070	85318420	1351	5	5.02137e-27	1.5228e-06	-0.226806	-0.133807	505	DOWN	ENSG00000179219	LINC00311	16	cg01782247;cg27079934;cg02884149;cg05308970;cg12026891
chr20	58568926	58569565	640	5	2.48553e-11	0.000197379	-0.169244	-0.133656	0	Over	ENSG00000124215	CDH26	16	cg22267664;cg02409888;cg24648425;cg00171690;cg07694247
chr17	28671936	28672726	791	3	4.79548e-13	0.00238989	-0.225476	-0.133577	313	UP	ENSG00000207132	Y_RNA	16	cg04202047;cg01276573;cg21759745
chr6	41715593	41716413	821	4	2.44332e-17	0.000195272	-0.286337	-0.133561	453	UP	ENSG00000096088	PGC	16	cg07709210;cg02215430;cg12871376;cg17937394
chr5	95189250	95189343	94	2	8.07791e-08	0.00297739	-0.216406	-0.133263	824	UP	ENSG00000251409	AC008592.4	16	cg08920502;cg06176418
chr13	50931836	50932050	215	2	2.41134e-13	4.7358e-05	-0.177114	-0.132628	3848	DOWN	ENSG00000223676	RPL34P26	16	cg16850027;cg02621481
chr8	121208577	121209005	429	3	2.60532e-17	3.73593e-05	-0.209886	-0.132589	34	UP	ENSG00000187955	COL14A1	16	cg18495484;cg18315763;cg05830842
chr6	169540263	169540780	518	4	9.66528e-11	0.0103545	-0.263662	-0.13256	21615	DOWN	ENSG00000223485	RP11-417E7.1	16	cg06244947;cg15552607;cg25717658;cg01023872
chr14	100621848	100622813	966	7	1.9702e-15	3.36434e-06	-0.16953	-0.132459	0	Over	ENSG00000168350	DEGS2	16	cg12429593;cg08399622;cg19226421;cg23076361;cg08613631;cg06940198;cg01063461
chr14	64374319	64374870	552	3	2.51891e-19	7.10196e-07	-0.15703	-0.132437	945	UP	ENSG00000054654	SYNE2	16	cg18901581;cg07101560;cg07262554
chr1	25971721	25972144	424	2	6.44962e-07	0.00492336	-0.206038	-0.132328	13457	DOWN	ENSG00000233478	RP1-187B23.1	16	cg08360879;cg11321217
chr7	46030313	46030391	79	2	9.54598e-13	9.51074e-05	-0.19696	-0.132214	112	UP	ENSG00000229628	AC073115.7	16	cg14769691;cg03508340
chr8	38729649	38729935	287	2	1.24046e-10	0.000277661	-0.19967	-0.13221	25661	DOWN	ENSG00000147526	TACC1	16	cg01803771;cg08398731
chr5	79513269	79514577	1309	3	6.22504e-16	1.13771e-05	-0.241465	-0.132139	20830	DOWN	ENSG00000239159	snoU13	16	cg05139080;cg22930117;cg14711743
chr12	32858574	32859561	988	3	8.39672e-22	0.0015931	-0.203108	-0.131847	133	UP	ENSG00000201563	Y_RNA	16	cg16152613;cg14731799;cg12106492
chr18	55713316	55714670	1355	8	4.20127e-19	1.49047e-05	-0.209569	-0.131696	0	Over	ENSG00000049759	NEDD4L	16	cg03157546;cg11049680;cg24820751;cg22624429;cg05665968;cg21615397;cg20976694;cg26034769
chr11	93269784	93271677	1894	7	2.00835e-24	9.63472e-07	-0.222782	-0.131619	0	Over	ENSG00000166002	SMCO4	16	cg23560026;cg16172681;cg12307069;cg03757430;cg11800117;cg15412815;cg07744502
chr17	77311577	77311812	236	4	2.51337e-22	1.14576e-07	-0.203846	-0.131555	7667	UP	ENSG00000167281	RBFOX3	16	cg04771199;cg17531849;cg11028167;cg03250870
chr20	17854235	17854245	11	2	3.79683e-15	1.60941e-05	-0.147678	-0.13153	14558	DOWN	ENSG00000233625	RP5-905G11.3	16	cg03736446;cg01995281
chr8	130308001	130308094	94	2	4.74739e-07	0.00362305	-0.154493	-0.131408	4771	DOWN	ENSG00000222755	RN7SKP206	16	cg09383432;cg08808391
chr1	193699388	193699433	46	2	1.5958e-09	0.000903855	-0.183163	-0.13096	1640	DOWN	ENSG00000252241	U3	16	cg12082153;cg21054197
chr12	71030863	71032593	1731	8	7.89716e-19	2.48728e-08	-0.26178	-0.130391	0	Over	ENSG00000127329	PTPRB	16	cg10988187;cg00613216;cg01528349;cg04071738;cg25363679;cg24941763;cg25994657;cg07457415
chr16	85368682	85369142	461	4	7.70156e-12	4.41495e-05	-0.155814	-0.130346	21926	UP	ENSG00000261567	RP11-680G10.1	16	cg10066698;cg16387151;cg02016305;cg05877550
chr12	10372748	10373481	734	3	3.76362e-15	4.99083e-05	-0.272611	-0.130182	5175	UP	ENSG00000134539	KLRD1	16	cg06934426;cg02319097;cg16479592
chr18	77078115	77078951	837	2	3.68741e-21	0.000151002	-0.325232	-0.130145	10924	DOWN	ENSG00000166377	ATP9B	16	cg08263759;cg21695906
chr18	77806203	77806288	86	3	7.21478e-09	0.000424326	-0.152311	-0.130042	259	DOWN	ENSG00000267127	RP11-795F19.5	16	cg23775160;cg23745864;cg27500160
chr10	22972299	22972662	364	2	6.34787e-11	8.03421e-05	-0.176005	-0.129888	8096	DOWN	ENSG00000150867	PIP4K2A	16	cg26013712;cg06974428
chr16	86231823	86232457	635	5	9.10029e-20	5.26959e-08	-0.21616	-0.129856	61	DOWN	ENSG00000268505	RP11-805I24.3	16	cg27299647;cg07989221;cg26827987;cg04053417;cg07282058
chr11	114107269	114107896	628	4	8.86954e-36	9.58208e-10	-0.2458	-0.129813	32	UP	ENSG00000109906	ZBTB16	16	cg25776780;cg21200119;cg14048571;cg24742457
chr11	116298812	116298874	63	2	7.24692e-13	3.14438e-05	-0.152542	-0.129624	72472	DOWN	ENSG00000236437	AP001891.1	16	cg07743702;cg11849041
chr7	5711782	5712269	488	2	1.25101e-09	0.000227201	-0.190427	-0.1295	7822	DOWN	ENSG00000237738	RNF216-IT1	16	cg10133916;cg07466560
chr4	186457496	186458094	599	3	5.71703e-13	9.18944e-05	-0.197947	-0.129479	729	UP	ENSG00000154553	PDLIM3	16	cg13376515;cg27599788;cg11040884
chr3	136617564	136618442	879	4	2.50815e-15	0.000111057	-0.200602	-0.129249	475	DOWN	ENSG00000214283	RP11-85F14.1	16	cg14184646;cg06119871;cg00865236;cg09423651
chr6	42357731	42358297	567	2	4.93793e-12	0.000108419	-0.176404	-0.129155	21836	Over	ENSG00000221252	U3	16	cg15218868;cg19126084
chr4	186277939	186278367	429	2	7.7811e-09	0.000695992	-0.139532	-0.12912	3726	DOWN	ENSG00000109762	SNX25	16	cg11985408;cg16977073
chr10	25154684	25154715	32	2	2.53321e-15	1.9129e-05	-0.133297	-0.129047	1858	UP	ENSG00000228667	RP11-129O7.2	16	cg05357761;cg24618739
chr2	173891195	173891947	753	2	2.13041e-13	0.00386621	-0.210254	-0.128964	0	Over	ENSG00000091428	RAPGEF4	16	cg27456346;cg00020590
chr16	89069935	89070924	990	8	1.85752e-19	1.19045e-05	-0.210039	-0.12891	19494	DOWN	ENSG00000259989	CTD-2555A7.1	16	cg07703783;cg09238332;cg22985151;cg21603914;cg27430293;cg16596367;cg04361926;cg09636313
chr1	2827410	2828293	884	8	1.37085e-52	0.00268667	-0.409125	-0.128579	95846	UP	ENSG00000231630	RP11-740P5.3	16	cg15356461;cg15515265;cg01844751;cg23887776;cg04914832;cg15622619;cg03447366;cg11754828
chr3	146672016	146672916	901	4	5.19566e-09	0.00025736	-0.171329	-0.128415	150	UP	ENSG00000251800	U3	16	cg24722976;cg20132174;cg21802374;cg21350111
chr2	228093069	228093337	269	2	2.01781e-07	0.000929755	-0.13037	-0.128375	30576	DOWN	ENSG00000236432	AC097662.2	16	cg27243623;cg00982389
chr6	3229379	3230007	629	3	2.37893e-14	0.00203283	-0.272005	-0.128234	1409	UP	ENSG00000137285	TUBB2B	16	cg08389577;cg00651400;cg14865129
chr17	4581836	4582204	369	2	6.87427e-12	0.149349	-0.254615	-0.127665	2296	Over	ENSG00000141456	PELP1	16	cg13052768;cg23387401
chr8	97598420	97598537	118	2	4.63693e-14	0.000531025	-0.220636	-0.127554	77	UP	ENSG00000169439	SDC2	16	cg05106778;cg11489429
chr8	29265970	29266207	238	2	8.01519e-08	0.00072531	-0.132172	-0.127468	55282	UP	ENSG00000260253	RP4-676L2.1	16	cg25920590;cg23535194
chr3	42797152	42797622	471	2	4.90406e-10	0.0010548	-0.200441	-0.127416	989	DOWN	ENSG00000244607	CCDC13	16	cg09638860;cg27440654
chr2	75745201	75746804	1604	7	4.76393e-22	3.66761e-10	-0.211912	-0.127376	0	Over	ENSG00000115363	EVA1A	16	cg23698040;cg24471990;cg08627552;cg05696764;cg12475422;cg26096425;cg25333422
chr1	48153549	48154747	1199	5	4.87774e-15	5.61251e-05	-0.230153	-0.127373	0	Over	ENSG00000227947	RP11-543D5.1	16	cg09468905;cg17710091;cg15457998;cg19517940;cg00604585
chr4	75515086	75515574	489	3	3.84609e-08	0.000678881	-0.188511	-0.127253	421	UP	ENSG00000249942	AC142293.3	16	cg06424706;cg06879253;cg00302575
chr16	21161842	21162574	733	6	7.77681e-16	0.000984046	-0.232807	-0.127165	0	Over	ENSG00000158486	DNAH3	16	cg05328326;cg20517202;cg15310179;cg14263063;cg14143795;cg15875735
chr16	85395632	85395661	30	2	1.00928e-11	0.000728746	-0.180649	-0.127088	4562	DOWN	ENSG00000261567	RP11-680G10.1	16	cg00866541;cg15265733
chr7	105283809	105284162	354	4	4.47429e-16	0.00735516	-0.265705	-0.127007	19095	UP	ENSG00000146776	ATXN7L1	16	cg11895696;cg14557333;cg09201712;cg08858888
chr2	219473299	219473384	86	2	4.67469e-06	0.0114715	-0.133426	-0.126974	580	UP	ENSG00000115556	PLCD4	16	cg05195356;cg01410045
chr6	170493990	170494475	486	3	1.37411e-14	0.016489	-0.266046	-0.126919	84	DOWN	ENSG00000273100	RP11-302L19.3	16	cg18196829;cg25044186;cg24118850
chr1	67159534	67160179	646	3	1.26501e-20	6.32267e-05	-0.187782	-0.126791	197	UP	ENSG00000118473	SGIP1	16	cg16686255;cg04106255;cg25779426
chr18	13564678	13565900	1223	3	1.53072e-21	2.0264e-05	-0.200789	-0.126745	0	Over	ENSG00000267503	RP11-53B2.4	16	cg18563970;cg03988131;cg08458218
chr14	60974525	60978275	3751	21	3.22254e-16	1.21034e-08	-0.249197	-0.12637	0	Over	ENSG00000184302	SIX6	16	cg19456540;cg19981568;cg14507337;cg13019491;cg20585530;cg22154539;cg06785999;cg06808498;cg00157572;cg07747306;cg20576153;cg13939792;cg14611174;cg13769906;cg14186066;cg07862488;cg14511698;cg08132837;cg00859478;cg12099524;cg11126767
chr10	79373331	79373438	108	3	7.25943e-14	2.23714e-05	-0.253378	-0.126297	23766	DOWN	ENSG00000156113	KCNMA1	16	cg15480998;cg19844350;cg02786339
chr1	19217189	19217794	606	4	4.54685e-18	3.55026e-05	-0.209654	-0.126213	0	Over	ENSG00000159423	ALDH4A1	16	cg12909523;cg12461099;cg26791665;cg05196406
chr1	153507498	153507779	282	2	2.73407e-09	0.0015404	-0.21339	-0.126108	687	DOWN	ENSG00000197956	S100A6	16	cg01910639;cg16291048
chr11	8227723	8228508	786	4	2.16714e-21	0.000959257	-0.313264	-0.12578	37008	DOWN	ENSG00000246820	RP11-379P15.1	16	cg13608733;cg15481656;cg16311302;cg07220293
chr4	13548011	13548755	745	8	1.65139e-14	0.0122293	-0.205568	-0.125674	0	Over	ENSG00000246095	LINC01096	16	cg02936400;cg17809748;cg01370643;cg14170778;cg23413066;cg04155651;cg15400629;cg01231735
chr3	65367356	65367695	340	2	1.31034e-07	0.000858581	-0.16318	-0.125432	849	UP	ENSG00000151276	MAGI1	16	cg14404389;cg20120033
chr13	41052081	41053032	952	3	1.09744e-11	0.000950376	-0.179382	-0.12509	2110	DOWN	ENSG00000215483	LINC00598	16	cg00181731;cg15823456;cg23435267
chr16	23680392	23680936	545	3	4.88695e-15	0.00569206	-0.29079	-0.124876	395	UP	ENSG00000260482	CTD-2196E14.9	16	cg02944061;cg00963759;cg04691669
chr8	145215003	145216051	1049	5	2.14922e-27	0.000166507	-0.329111	-0.124862	0	Over	ENSG00000179832	MROH1	16	cg03001579;cg04008264;cg11397541;cg18063909;cg08750704
chr11	75641660	75641861	202	3	8.05918e-09	0.001451	-0.16206	-0.124849	42	UP	ENSG00000198382	UVRAG	16	cg10774447;cg13935652;cg04935141
chr8	58905672	58905974	303	3	1.8766e-08	0.00624327	-0.188973	-0.124812	1093	UP	ENSG00000169122	FAM110B	16	cg12058677;cg05237114;cg25111337
chr15	92555091	92555388	298	3	5.11324e-16	2.96208e-05	-0.158963	-0.124668	70542	DOWN	ENSG00000176463	SLCO3A1	16	cg08919084;cg12034869;cg04253608
chr5	4970653	4971641	989	6	4.59898e-23	0.000187105	-0.233411	-0.124595	114	UP	ENSG00000251506	CTD-2247C11.2	16	cg22743273;cg07824552;cg14839188;cg02843449;cg27579181;cg15583001
chr17	39042031	39042563	533	3	1.74246e-10	0.000341305	-0.168019	-0.124555	551	UP	ENSG00000171431	KRT20	16	cg01177800;cg16845003;cg13602343
chr12	58121004	58121550	547	2	3.61653e-09	0.00137238	-0.230212	-0.12447	949	DOWN	ENSG00000255737	AGAP2-AS1	16	cg06830450;cg20569034
chr7	127588976	127589252	277	2	8.59304e-11	0.0559311	-0.262512	-0.124464	0	Over	ENSG00000197157	SND1	16	cg11541802;cg06768393
chr19	30897573	30897675	103	2	1.15615e-08	0.000792861	-0.136116	-0.124307	34253	DOWN	ENSG00000198597	ZNF536	16	cg15539073;cg14914220
chr6	43082234	43082296	63	2	7.02454e-12	0.00017509	-0.178087	-0.124235	16032	UP	ENSG00000112655	PTK7	16	cg14930341;cg18336453
chr5	124080227	124082323	2097	11	2.05044e-18	2.23877e-06	-0.223392	-0.124082	0	Over	ENSG00000168916	ZNF608	16	cg07320967;cg16633058;cg14392182;cg26413942;cg20237752;cg15827169;cg13849459;cg05921500;cg26878870;cg19861823;cg26254402
chr5	115772673	115773361	689	3	2.58564e-13	0.00177145	-0.207938	-0.123463	7468	DOWN	ENSG00000256121	AC010296.1	16	cg08033580;cg01988787;cg08869276
chr2	69376373	69376877	505	2	5.46913e-10	0.000382202	-0.190442	-0.123399	32257	DOWN	ENSG00000251850	RNA5SP96	16	cg23678154;cg13944494
chr3	158226530	158226575	46	2	4.46613e-08	0.00111073	-0.150308	-0.123373	12179	DOWN	ENSG00000243314	RP11-538P18.1	16	cg15340886;cg07787583
chr3	134369339	134369465	127	2	1.45312e-15	0.000991219	-0.189254	-0.123303	394	DOWN	ENSG00000174611	KY	16	cg21514540;cg08140055
chr2	181971111	181971175	65	2	3.20261e-07	0.00113263	-0.146781	-0.123033	415	UP	ENSG00000238171	AC068196.1	16	cg00481216;cg02531939
chr14	51331987	51332290	304	2	6.80026e-14	0.00119957	-0.21204	-0.122883	6587	UP	ENSG00000131969	ABHD12B	16	cg05406637;cg13153329
chr17	59478579	59479139	561	4	1.0382e-11	0.000950234	-0.214197	-0.122736	852	DOWN	ENSG00000121068	TBX2	16	cg24357463;cg20805155;cg01913455;cg11631427
chr11	862235	863183	949	4	7.25394e-23	3.85845e-05	-0.256441	-0.122668	0	Over	ENSG00000214063	TSPAN4	16	cg15437031;cg14139652;cg05831554;cg09964579
chr15	57510460	57511787	1328	5	4.32739e-25	0.00111342	-0.31568	-0.122644	0	Over	ENSG00000140262	TCF12	16	cg25688583;cg17505780;cg13435787;cg00027650;cg17930873
chr17	36049428	36049620	193	2	6.29491e-07	0.00248218	-0.166675	-0.12263	40265	DOWN	ENSG00000267380	RP11-697E22.3	16	cg11583160;cg06773156
chr11	44617598	44618358	761	2	1.20645e-12	1.29732e-05	-0.155061	-0.122151	47	UP	ENSG00000085117	CD82	16	cg09664479;cg22143324
chr1	120255941	120256112	172	3	6.74548e-12	0.000649156	-0.186806	-0.12212	1411	DOWN	ENSG00000092621	PHGDH	16	cg16246545;cg26457483;cg14476101
chr10	6828372	6828769	398	2	1.34069e-13	0.00012789	-0.28942	-0.122037	6811	DOWN	ENSG00000238266	LINC00707	16	cg09552721;cg24367777
chr15	59700263	59700360	98	2	1.07165e-06	0.00243997	-0.135733	-0.122026	0	Over	ENSG00000259674	RP11-356M20.1	16	cg05061769;cg06125307
chr17	43503131	43503638	508	5	4.14005e-16	0.00149704	-0.212642	-0.122007	133	UP	ENSG00000159314	ARHGAP27	16	cg05251861;cg23145686;cg07425597;cg03244997;cg25246246
chr16	87022026	87022692	667	5	3.93063e-12	0.00159961	-0.223703	-0.121867	68697	UP	ENSG00000232190	RP11-134D3.1	16	cg08754124;cg27494164;cg27588083;cg26517646;cg03200537
chr14	104179095	104179660	566	4	1.31471e-07	0.0133594	-0.195287	-0.121798	243	UP	ENSG00000269963	RP11-73M18.9	16	cg25999604;cg03474687;cg01812400;cg27002562
chr7	140306479	140306908	430	3	9.44007e-14	0.00158556	-0.163054	-0.12175	872	UP	ENSG00000146966	DENND2A	16	cg26145827;cg00743664;cg17695560
chr5	52778745	52779337	593	2	1.91876e-11	0.00130004	-0.216404	-0.121317	103	UP	ENSG00000134363	FST	16	cg27372920;cg19616982
chr1	197873430	197874077	648	3	5.45638e-10	0.00141971	-0.165355	-0.121314	569	UP	ENSG00000203724	C1orf53	16	cg05643188;cg19730248;cg15832577
chr7	100239172	100239188	17	3	1.40636e-06	0.00357213	-0.18943	-0.121297	0	Over	ENSG00000106327	TFR2	16	cg10681065;cg14231868;cg04423314
chr5	150508076	150508724	649	2	1.09196e-28	0.173432	-0.24352	-0.121065	143	UP	ENSG00000197043	ANXA6	16	cg24358436;cg09930729
chr7	127532361	127532780	420	2	9.86055e-13	0.00574642	-0.228988	-0.12106	4395	DOWN	ENSG00000197157	SND1	16	cg06903658;cg08517572
chr5	54053587	54054033	447	2	2.51321e-10	0.00637161	-0.221463	-0.12094	94742	DOWN	ENSG00000221073	AC112198.2	16	cg01506293;cg12531597
chr9	117012365	117012651	287	2	2.3479e-08	0.000456421	-0.12701	-0.120845	9864	DOWN	ENSG00000196739	COL27A1	16	cg14610335;cg02728611
chr11	9859979	9860608	630	4	6.69639e-16	0.0147216	-0.262469	-0.12079	81	UP	ENSG00000255476	RP11-1H15.2	16	cg26523533;cg01979646;cg18588816;cg08571238
chr1	109279107	109279489	383	2	4.31683e-07	0.00750799	-0.178087	-0.120628	1759	UP	ENSG00000232971	RP11-293A10.3	16	cg17343288;cg24775352
chr20	17764310	17764575	266	2	2.96114e-10	0.000600285	-0.190479	-0.120569	52485	DOWN	ENSG00000125888	BANF2	16	cg02533254;cg04606867
chr20	16332088	16332248	161	2	1.11036e-16	0.00205469	-0.218329	-0.120457	53263	DOWN	ENSG00000089177	KIF16B	16	cg05505018;cg18240794
chr11	10625668	10626235	568	4	1.34745e-13	0.000160871	-0.169393	-0.120308	7000	DOWN	ENSG00000133800	LYVE1	16	cg25377787;cg01839934;cg06188045;cg26455970
chr10	78313778	78314461	684	3	1.33158e-29	8.83967e-05	-0.168619	-0.120306	1683	UP	ENSG00000148655	C10orf11	16	cg10151457;cg13713563;cg08622534
chr2	166937420	166937869	450	3	2.17871e-09	0.011457	-0.272676	-0.120244	171	UP	ENSG00000236107	AC010127.3	16	cg02084553;cg13875008;cg06915970
chr8	125640145	125640733	589	2	1.09516e-10	0.0249803	-0.266663	-0.120182	8424	UP	ENSG00000170873	MTSS1	16	cg11191166;cg24630782
chr2	218879980	218881298	1319	3	2.68225e-14	0.00558206	-0.197342	-0.120027	12261	UP	ENSG00000079308	TNS1	16	cg01528520;cg23229704;cg03627300
chr6	43792630	43792951	322	2	9.23378e-09	0.000482466	-0.141551	-0.119789	27118	DOWN	ENSG00000223469	RP11-344J7.2	16	cg09161689;cg07996393
chr18	72125359	72125957	599	4	5.02649e-11	0.014776	-0.249324	-0.119589	179	UP	ENSG00000187773	FAM69C	16	cg00603097;cg13218688;cg00832546;cg02378329
chr2	47570607	47570928	322	2	2.46382e-07	0.00382554	-0.161284	-0.119576	1176	DOWN	ENSG00000234690	AC073283.4	16	cg11285693;cg06632620
chr20	61635995	61636767	773	3	8.10997e-30	7.4843e-05	-0.260714	-0.119427	1619	DOWN	ENSG00000125533	BHLHE23	16	cg12277278;cg01618988;cg25040466
chr1	30112256	30113010	755	4	7.68798e-19	0.00465807	-0.26946	-0.11927	4514	DOWN	ENSG00000221126	AC092265.1	16	cg23201828;cg09639643;cg04993898;cg11434461
chr15	70326224	70326383	160	3	2.06273e-13	1.89729e-05	-0.142719	-0.119049	17460	DOWN	ENSG00000140332	TLE3	16	cg03760457;cg13799933;cg06029792
chr1	61352587	61352854	268	2	7.14179e-07	0.00322458	-0.133351	-0.119006	21655	DOWN	ENSG00000162599	NFIA	16	cg13750579;cg10055680
chr2	235087368	235087869	502	2	1.55243e-11	0.0598668	-0.247405	-0.118996	43612	UP	ENSG00000261298	RP11-309M7.1	16	cg01446500;cg21776742
chr4	57547347	57548746	1400	11	3.4866e-34	7.74332e-07	-0.292333	-0.118888	0	Over	ENSG00000171476	HOPX	16	cg25456368;cg16975863;cg04085076;cg02193015;cg05155922;cg20627541;cg00493422;cg08163934;cg02305203;cg06771126;cg19673329
chr10	45480162	45480694	533	3	3.8118e-12	7.01546e-05	-0.167269	-0.118809	0	Over	ENSG00000107551	RASSF4	16	cg14294926;cg27599783;cg13629253
chr2	38366166	38366257	92	3	3.20619e-07	0.00155794	-0.127086	-0.118687	77	UP	ENSG00000229160	AC009229.6	16	cg10254697;cg15331030;cg24745207
chr17	46627848	46629804	1957	10	2.13789e-36	1.0849e-08	-0.211279	-0.118339	855	DOWN	ENSG00000233101	HOXB-AS3	16	cg27656658;cg19986012;cg05387167;cg21853871;cg03019986;cg15065049;cg02873421;cg17616537;cg02458062;cg16787431
chr11	69240192	69240844	653	7	1.94182e-26	0.00664554	-0.307727	-0.118182	0	Over	ENSG00000255980	AP000439.1	16	cg15297628;cg13988440;cg11389866;cg10105137;cg07156636;cg17485711;cg13524857
chr2	180138418	180138457	40	2	4.02755e-07	0.0024568	-0.146291	-0.118164	100	UP	ENSG00000237477	AC093911.1	16	cg02065676;cg18661689
chr4	95683604	95683637	34	2	9.19528e-12	6.29299e-05	-0.167436	-0.118155	4484	DOWN	ENSG00000138696	BMPR1B	16	cg18836661;cg15061001
chr4	55899573	55899994	422	4	1.19535e-18	0.000306585	-0.213573	-0.11815	1334	UP	ENSG00000252815	RNU6-410P	16	cg25532068;cg06035798;cg26731073;cg05628768
chr2	71130883	71132518	1636	5	2.14212e-09	4.15816e-05	-0.157674	-0.118079	3162	DOWN	ENSG00000116035	VAX2	16	cg05603527;cg00646555;cg13936863;cg19699289;cg14265704
chr1	205464823	205465139	317	2	3.6773e-06	0.00491448	-0.168244	-0.118078	8583	UP	ENSG00000117266	CDK18	16	cg04509371;cg07368518
chr1	78694398	78695122	725	3	1.44003e-08	0.010431	-0.211343	-0.117857	160	UP	ENSG00000237413	RP11-183M13.1	16	cg00844890;cg06975633;cg13296396
chr13	43354767	43355739	973	5	8.2109e-17	0.000550863	-0.189269	-0.117817	0	Over	ENSG00000179813	FAM216B	16	cg22984446;cg26529044;cg24818699;cg08787791;cg13237945
chr6	36302625	36303570	946	4	7.02198e-15	0.000101264	-0.199748	-0.117647	1091	DOWN	ENSG00000189325	C6orf222	16	cg11562147;cg13843197;cg20633308;cg05851858
chr19	7199848	7200027	180	2	1.51581e-13	2.33807e-05	-0.13199	-0.117371	31858	UP	ENSG00000171105	INSR	16	cg18114828;cg10244207
chr12	29239687	29239947	261	2	8.55758e-11	9.75392e-05	-0.118701	-0.117282	33867	DOWN	ENSG00000222481	AC012150.1	16	cg10979382;cg08241755
chr19	19599531	19599547	17	2	3.09426e-10	0.000281858	-0.133552	-0.11723	16311	DOWN	ENSG00000167491	GATAD2A	16	cg20493175;cg13587880
chr20	59736993	59738174	1182	3	2.82323e-18	0.00450341	-0.246807	-0.117016	82796	DOWN	ENSG00000229606	RP5-827L5.1	16	cg16718218;cg04968625;cg19973476
chr2	96811841	96813398	1558	8	1.02011e-24	1.59427e-05	-0.236148	-0.116817	0	Over	ENSG00000228873	AC012307.2	16	cg13310423;cg25546991;cg02590747;cg04118190;cg20212279;cg25667337;cg22282062;cg24096358
chr2	238525194	238525524	331	2	8.78233e-09	0.00848776	-0.247279	-0.116758	3573	DOWN	ENSG00000227107	AC096574.5	16	cg18141622;cg16126997
chr3	187824278	187825022	745	4	2.63393e-15	0.000651499	-0.213267	-0.116424	0	Over	ENSG00000234238	RP11-430L16.1	16	cg12323754;cg15207221;cg19443231;cg06535830
chr4	152608012	152608770	759	5	8.58809e-12	5.03184e-05	-0.139498	-0.116298	0	Over	ENSG00000059691	PET112	16	cg24839991;cg25975995;cg11149950;cg19511643;cg04982323
chr10	61802440	61802654	215	2	3.54379e-10	0.000721086	-0.181049	-0.116217	1906	DOWN	ENSG00000151150	ANK3	16	cg15627145;cg26202427
chr1	230818260	230818918	659	2	8.09773e-18	5.31009e-05	-0.168696	-0.115688	1150	UP	ENSG00000135775	COG2	16	cg10442549;cg19699106
chr8	134114834	134116055	1222	12	3.48496e-43	8.03441e-06	-0.288796	-0.115676	0	Over	ENSG00000155926	SLA	16	cg11621211;cg02633831;cg13396967;cg03220363;cg01333535;cg02951514;cg11155356;cg22226832;cg01064758;cg08048527;cg17055993;cg16814719
chr2	102272387	102272437	51	2	1.1799e-12	3.38357e-05	-0.127033	-0.115033	40874	UP	ENSG00000071054	MAP4K4	16	cg02563364;cg19730314
chr19	33876779	33877270	492	2	1.57819e-12	0.000396755	-0.125711	-0.115007	1358	DOWN	ENSG00000124299	PEPD	16	cg02113493;cg06478085
chr3	37495654	37495806	153	2	9.27812e-13	8.54275e-05	-0.127864	-0.114952	2043	DOWN	ENSG00000144668	ITGA9	16	cg13167075;cg05057834
chr3	14508600	14508944	345	3	2.70266e-10	0.00056047	-0.169592	-0.114919	4805	UP	ENSG00000131389	SLC6A6	16	cg03843952;cg08512489;cg09721967
chr2	127978394	127978579	186	3	4.68326e-12	8.80546e-05	-0.180148	-0.114919	739	UP	ENSG00000186684	CYP27C1	16	cg05143735;cg27656707;cg11039476
chr5	111518718	111519228	511	2	1.82153e-06	0.00169877	-0.160009	-0.114808	0	Over	ENSG00000129595	EPB41L4A	16	cg26750594;cg14105343
chr15	101300217	101300705	489	3	2.88375e-12	4.36918e-05	-0.147999	-0.114717	43762	DOWN	ENSG00000259579	RP11-66B24.5	16	cg14197487;cg16253363;cg07080231
chr3	123518635	123520027	1393	5	1.19109e-16	4.16026e-07	-0.192668	-0.114604	0	Over	ENSG00000065534	MYLK	16	cg16518434;cg01586028;cg01950843;cg05996671;cg27266974
chr13	113582793	113583036	244	2	4.58428e-07	0.0140995	-0.189095	-0.114498	26283	DOWN	ENSG00000126217	MCF2L	16	cg02447104;cg04568361
chr15	86123481	86126053	2573	7	2.3077e-16	2.01179e-07	-0.241365	-0.114156	0	Over	ENSG00000170776	AKAP13	16	cg15535177;cg15570635;cg06722357;cg13708055;cg10653465;cg26358968;cg25232967
chr4	5525710	5526712	1003	4	6.78323e-12	0.0106213	-0.280006	-0.114111	0	Over	ENSG00000082929	C4orf6	16	cg27451966;cg06887897;cg11561301;cg08486363
chr1	2390701	2391837	1137	6	2.31297e-14	0.00492217	-0.301817	-0.113901	7060	UP	ENSG00000149527	PLCH2	16	cg07700843;cg13556452;cg02850689;cg25390413;cg07381283;cg11214544
chr5	38403622	38404322	701	4	5.94947e-20	0.0107842	-0.312164	-0.113827	0	Over	ENSG00000164318	EGFLAM	16	cg02110475;cg18855621;cg12543918;cg12366423
chr1	2241654	2241792	139	2	1.40344e-08	0.00391348	-0.141331	-0.113603	6568	DOWN	ENSG00000157933	SKI	16	cg03386617;cg11809162
chr9	3898591	3899055	465	4	1.47188e-15	0.141227	-0.228085	-0.113569	0	Over	ENSG00000237009	GLIS3-AS1	16	cg08575408;cg05395957;cg27175935;cg14269813
chr5	73046740	73046915	176	2	1.00145e-10	0.000319455	-0.130845	-0.113461	35400	DOWN	ENSG00000249293	CTC-575I10.1	16	cg07653202;cg13055114
chr15	80200397	80201251	855	4	1.62716e-14	0.000297139	-0.240192	-0.113391	18	UP	ENSG00000180953	ST20	16	cg07456586;cg02405041;cg22228556;cg13037901
chr1	202199085	202200209	1125	4	4.51533e-50	0.000215457	-0.369413	-0.113341	582	UP	ENSG00000239046	snoU13	16	cg09259525;cg18240433;cg08234196;cg04205488
chr2	217672659	217673380	722	2	1.64309e-17	0.00169673	-0.25289	-0.113284	1806	UP	ENSG00000234588	FABP5P14	16	cg12851190;cg18390991
chr9	138243864	138244552	689	3	1.55148e-17	0.000194216	-0.239242	-0.113178	0	Over	ENSG00000235572	RP11-555H7.2	16	cg14760401;cg03360355;cg25170235
chr15	92074942	92076112	1171	6	3.39208e-23	5.75097e-05	-0.237943	-0.11306	8	UP	ENSG00000258954	RP11-692C24.1	16	cg17843533;cg03290908;cg10462898;cg10658017;cg11679762;cg08408578
chr11	122628959	122629326	368	2	1.4195e-06	0.00247728	-0.148606	-0.112965	15477	UP	ENSG00000154127	UBASH3B	16	cg06266293;cg16564135
chr20	61977221	61978229	1009	4	3.17998e-13	0.00228299	-0.270334	-0.112888	8529	DOWN	ENSG00000222439	RNU6-994P	16	cg02963878;cg23449010;cg00540593;cg01684256
chr10	62491439	62494545	3107	16	6.15795e-28	0.0014218	-0.342966	-0.112411	0	Over	ENSG00000254271	RP11-131N11.4	16	cg08318174;cg11394115;cg09104156;cg16693127;cg21359468;cg02169487;cg07108648;cg13399203;cg26368594;cg18621101;cg02922035;cg13612543;cg24691336;cg16542170;cg17895254;cg19457556
chr11	126286828	126287023	196	2	1.67441e-10	0.00712409	-0.212887	-0.11235	8482	DOWN	ENSG00000110080	ST3GAL4	16	cg12804791;cg02055353
chr3	31207056	31207280	225	2	3.47579e-07	0.0070141	-0.152667	-0.112338	3776	UP	ENSG00000265376	hsa-mir-466	16	cg13562278;cg07577121
chr13	21295528	21296465	938	6	7.8528e-16	1.36669e-05	-0.166039	-0.112001	8957	DOWN	ENSG00000203614	AL512652.1	16	cg12081946;cg27234864;cg05130518;cg00812799;cg18786411;cg27499820
chr6	23175502	23175909	408	2	2.11138e-10	0.140276	-0.221201	-0.111814	50186	UP	ENSG00000207394	RNU6-1060P	16	cg20681490;cg09180734
chr14	75521527	75522151	625	2	1.13128e-09	0.000865141	-0.15465	-0.111625	3291	UP	ENSG00000119684	MLH3	16	cg27391815;cg01546919
chr11	35676351	35676943	593	3	1.08407e-09	0.000500013	-0.113873	-0.111617	1298	UP	ENSG00000254686	RP1-276E15.1	16	cg15874474;cg10590220;cg16587805
chr11	334251	334833	583	6	3.86879e-13	0.00468398	-0.264172	-0.1114	1058	DOWN	ENSG00000270972	RP11-326C3.15	16	cg13685129;cg16338378;cg26976707;cg22630733;cg04411403;cg14804531
chr13	110759317	110759424	108	2	5.29692e-07	0.00133822	-0.128188	-0.111254	8818	UP	ENSG00000265885	RN7SL783P	16	cg02198895;cg12544265
chrX	39953075	39953841	767	4	1.3091e-18	0.00549936	-0.257808	-0.111125	2814	DOWN	ENSG00000183337	BCOR	16	cg05473496;cg05721877;cg18385808;cg07601068
chr1	1377525	1378060	536	4	9.561e-11	0.000996012	-0.184094	-0.110897	6409	DOWN	ENSG00000179403	VWA1	16	cg08270205;cg15099879;cg06786804;cg24492273
chr16	670840	671340	501	4	3.35475e-12	0.00124464	-0.208566	-0.11089	4194	DOWN	ENSG00000197562	RAB40C	16	cg06219301;cg05992301;cg24028076;cg06714655
chr2	1754802	1755348	547	2	2.7427e-13	0.0720115	-0.219626	-0.11087	6177	UP	ENSG00000130508	PXDN	16	cg03242926;cg16265415
chr17	79224770	79226323	1554	8	1.11503e-41	1.03441e-07	-0.237432	-0.110835	0	Over	ENSG00000157637	SLC38A10	16	cg19776793;cg01242354;cg23939642;cg27529668;cg26726230;cg02339793;cg07656922;cg25554404
chr9	116904424	116904430	7	2	1.98947e-12	0.000123217	-0.150239	-0.110832	13409	UP	ENSG00000196739	COL27A1	16	cg04680195;cg24000679
chr10	72432797	72433218	422	3	1.4405e-11	0.00168282	-0.144781	-0.110566	237	DOWN	ENSG00000138316	ADAMTS14	16	cg25315400;cg19730092;cg17289597
chr6	5125918	5126108	191	2	1.25727e-06	0.0137926	-0.17371	-0.110519	7019	DOWN	ENSG00000214113	LYRM4	16	cg00478886;cg07298508
chr4	188513911	188514759	849	4	4.72656e-19	8.10533e-05	-0.194438	-0.110448	0	Over	ENSG00000250590	RP11-565A3.2	16	cg03657543;cg19579115;cg08068897;cg05759309
chr8	6518132	6518284	153	2	9.67835e-08	0.0027524	-0.171037	-0.110261	11803	UP	ENSG00000249898	CTD-2541M15.1	16	cg00478401;cg25569760
chr8	104448157	104448213	57	2	7.87647e-07	0.00156023	-0.155149	-0.110238	20516	DOWN	ENSG00000164934	DCAF13	16	cg11677299;cg02553451
chr8	41167278	41168336	1059	12	1.87972e-26	0.00287263	-0.252978	-0.110221	261	UP	ENSG00000104332	SFRP1	16	cg14824386;cg09410389;cg23359714;cg07935886;cg00930833;cg14904908;cg03575666;cg04255616;cg06166767;cg00000321;cg03133371;cg01074584
chr1	89828988	89829981	994	6	3.63572e-35	4.37529e-08	-0.273093	-0.110216	0	Over	ENSG00000183347	GBP6	16	cg12105183;cg17232592;cg24959428;cg06214007;cg02473334;cg02420133
chr17	43046275	43047548	1274	7	7.14292e-22	0.000161029	-0.259201	-0.110206	835	UP	ENSG00000131094	C1QL1	16	cg23540704;cg14248106;cg10685612;cg17594131;cg16772514;cg27436940;cg05294159
chr18	43302872	43304452	1581	8	3.49399e-27	2.1895e-09	-0.214272	-0.11009	0	Over	ENSG00000141469	SLC14A1	16	cg26803305;cg20610511;cg00377772;cg13149442;cg21116457;cg05810428;cg17589341;cg03087010
chr21	48025691	48026043	353	2	1.471e-07	0.0128046	-0.152185	-0.110028	569	UP	ENSG00000160307	S100B	16	cg00025591;cg07685786
chr17	37783879	37785426	1548	7	8.00206e-27	3.65103e-05	-0.224357	-0.109846	0	Over	ENSG00000131771	PPP1R1B	16	cg18575532;cg21320242;cg08411435;cg14697334;cg06068801;cg09762778;cg24520381
chr4	187867465	187867954	490	2	2.43061e-19	5.7182e-06	-0.111134	-0.109721	45770	DOWN	ENSG00000249539	MRPS36P2	16	cg21038596;cg03870534
chr5	66123702	66124395	694	5	1.08065e-20	0.00379012	-0.215381	-0.109525	206	UP	ENSG00000069020	MAST4	16	cg19217739;cg07034329;cg00164406;cg17606548;cg05088356
chr20	47360150	47360246	97	2	1.44341e-06	0.0172169	-0.177346	-0.109487	4164	UP	ENSG00000251876	AL035106.1	16	cg15849237;cg18490260
chr9	130636432	130637464	1033	4	1.34167e-17	7.75759e-08	-0.165189	-0.109313	0	Over	ENSG00000106992	AK1	16	cg14578146;cg00749646;cg01758637;cg11820979
chr16	88679600	88679919	320	4	4.4189e-16	0.0212807	-0.210715	-0.109263	4674	DOWN	ENSG00000158545	ZC3H18	16	cg08665249;cg06234970;cg26974441;cg04476070
chr12	67984167	67984433	267	3	2.52976e-10	0.0461143	-0.262939	-0.108702	399	UP	ENSG00000256077	RP11-335O4.1	16	cg22772528;cg23945243;cg24397360
chr7	65552226	65552230	5	2	1.83758e-07	0.00173146	-0.133122	-0.108464	449	UP	ENSG00000126522	ASL	16	cg05801388;cg04177622
chr17	47480679	47481492	814	5	8.05774e-38	1.60054e-06	-0.183613	-0.108315	0	Over	ENSG00000250186	RP11-1079K10.4	16	cg04261630;cg24628462;cg22253251;cg02686770;cg26174351
chr4	189204473	189204589	117	2	6.64582e-08	0.00168848	-0.138763	-0.108285	66588	DOWN	ENSG00000242169	RP11-219G10.1	16	cg08726846;cg02761733
chr6	36318881	36319055	175	2	5.42294e-07	0.00158571	-0.151191	-0.108123	14218	UP	ENSG00000189325	C6orf222	16	cg18891604;cg04924375
chr2	17042517	17042926	410	2	5.93252e-29	0.00164235	-0.240483	-0.108087	5965	UP	ENSG00000224604	AC008069.2	16	cg12997777;cg19683913
chr20	8588663	8589665	1003	3	1.6588e-11	0.0545393	-0.257934	-0.108013	161	UP	ENSG00000221201	AL031655.1	16	cg13670924;cg23459486;cg24635752
chr19	34306463	34306891	429	3	6.98066e-08	0.000999928	-0.204136	-0.107804	1746	DOWN	ENSG00000153885	KCTD15	16	cg07600283;cg21113603;cg08143160
chr1	3687804	3688257	454	4	2.46192e-08	0.00880265	-0.137155	-0.107621	1094	UP	ENSG00000235169	SMIM1	16	cg10634712;cg12542099;cg06872770;cg02214783
chr2	238595458	238595659	202	2	5.63021e-12	0.00409788	-0.188973	-0.107572	3410	DOWN	ENSG00000124831	LRRFIP1	16	cg03807034;cg21060406
chr4	187943244	187943349	106	3	3.36596e-11	0.000177696	-0.21846	-0.107369	116	UP	ENSG00000249742	RP11-217E13.1	16	cg01068016;cg20621206;cg26268896
chr11	112035175	112035945	771	4	8.97036e-16	0.000330126	-0.179787	-0.107121	334	UP	ENSG00000150782	IL18	16	cg09122223;cg04100971;cg07362283;cg05687149
chr1	110140922	110141606	685	3	1.13624e-13	0.000457014	-0.218061	-0.107082	0	Over	ENSG00000207709	MIR197	16	cg01945038;cg11515530;cg25105745
chr20	35456475	35456501	27	2	6.87035e-06	0.00367648	-0.119741	-0.107054	11303	DOWN	ENSG00000149639	SOGA1	16	cg19818728;cg02104735
chr18	21452266	21452451	186	2	1.90955e-09	0.185355	-0.220446	-0.106928	352	UP	ENSG00000053747	LAMA3	16	cg20182164;cg17843318
chr4	108814604	108815627	1024	4	8.3556e-25	0.000808628	-0.238785	-0.106601	0	Over	ENSG00000164023	SGMS2	16	cg11048518;cg09765258;cg22731812;cg26701826
chr11	34331548	34331908	361	2	1.07808e-09	0.0251724	-0.205174	-0.106532	25641	DOWN	ENSG00000254708	RP1-145M24.1	16	cg10885779;cg05743750
chr4	101903118	101903703	586	2	4.01022e-11	0.000421384	-0.167154	-0.106237	101834	UP	ENSG00000164035	EMCN	16	cg14526823;cg04358770
chr17	75372357	75373457	1101	6	7.94284e-43	1.57924e-12	-0.203798	-0.105769	0	Over	ENSG00000266998	RP11-936I5.1	16	cg16686174;cg21830368;cg23994112;cg06761530;cg22580670;cg05337753
chr17	74024966	74025861	896	4	3.04287e-12	0.000142387	-0.155256	-0.105558	1432	UP	ENSG00000167880	EVPL	16	cg05573646;cg15043615;cg10138630;cg00197389
chr16	12189875	12190216	342	3	1.73735e-16	0.00010854	-0.244993	-0.10552	710	UP	ENSG00000261293	RP11-276H1.2	16	cg16659284;cg23759250;cg06947754
chr2	12173618	12174178	561	3	2.24179e-14	0.000128078	-0.146646	-0.105464	3119	UP	ENSG00000238503	SNORD18	16	cg12700686;cg10513931;cg27005018
chr17	55173744	55174450	707	3	8.41319e-16	0.000968763	-0.157811	-0.105459	0	Over	ENSG00000263089	RP11-166P13.4	16	cg17548261;cg18807499;cg07467492
chr11	111846894	111847475	582	3	6.47008e-12	0.00551004	-0.170017	-0.105416	154	UP	ENSG00000150764	DIXDC1	16	cg05291374;cg13983299;cg24288937
chr11	104694486	104695125	640	2	5.71137e-14	1.37104e-05	-0.140049	-0.105401	48865	UP	ENSG00000254569	RP11-693N9.1	16	cg13162518;cg18854706
chr14	72005807	72006683	877	2	6.24991e-18	4.79994e-05	-0.1512	-0.10522	9764	DOWN	ENSG00000197555	SIPA1L1	16	cg27025738;cg07926147
chr1	218711575	218711837	263	2	3.08362e-06	0.0032908	-0.139269	-0.10517	3403	DOWN	ENSG00000212610	U3	16	cg12035766;cg00558645
chr10	126599818	126600535	718	3	4.40742e-12	6.90529e-05	-0.159574	-0.104746	5176	UP	ENSG00000249456	RP11-298J20.4	16	cg17391407;cg07749294;cg07906193
chr2	24550721	24551688	968	5	8.70885e-33	0.000103735	-0.267884	-0.104734	1582	UP	ENSG00000232963	HMGN2P20	16	cg18615399;cg27624148;cg13504931;cg09138374;cg06420618
chr19	45898849	45900241	1393	5	3.91077e-17	6.64096e-08	-0.183257	-0.104663	2423	UP	ENSG00000104881	PPP1R13L	16	cg27553457;cg27152890;cg15625671;cg07924081;cg27111756
chr9	117156701	117157871	1171	6	3.0866e-20	6.52312e-06	-0.201683	-0.104166	15	UP	ENSG00000106948	AKNA	16	cg14260530;cg02619205;cg04740744;cg13999433;cg19556572;cg15499265
chr6	36107350	36108416	1067	4	2.51839e-25	0.0159072	-0.225472	-0.10389	0	Over	ENSG00000221743	Z95152.1	16	cg27508506;cg00765114;cg10750959;cg03502211
chr4	52944339	52944959	621	2	4.57549e-09	0.00085946	-0.107153	-0.103727	0	Over	ENSG00000163071	SPATA18	16	cg08574227;cg01745119
chr6	474297	474629	333	2	3.22156e-09	0.00564203	-0.162994	-0.10367	49541	UP	ENSG00000230433	RP1-20B11.2	16	cg11682724;cg00814898
chr10	577087	578347	1261	6	2.02491e-16	0.184636	-0.391139	-0.103649	51552	DOWN	ENSG00000151240	DIP2C	16	cg02208820;cg20452252;cg19341715;cg10441401;cg02676906;cg07896099
chr2	242833494	242834074	581	3	2.63166e-24	0.0271136	-0.318721	-0.103527	7214	DOWN	ENSG00000216921	AC131097.4	16	cg23069297;cg22764535;cg09919917
chr8	593004	593905	902	7	1.13693e-19	1.55151e-07	-0.164708	-0.103417	1796	UP	ENSG00000104714	ERICH1	16	cg00111335;cg14560240;cg20128192;cg04179953;cg07237651;cg25827873;cg07655864
chr3	52561347	52563633	2287	6	7.19754e-22	4.12274e-07	-0.153083	-0.103378	0	Over	ENSG00000168268	NT5DC2	16	cg10223464;cg19267149;cg14886990;cg04393240;cg18369659;cg22539014
chr6	131689849	131690266	418	2	2.44675e-07	0.0014486	-0.155451	-0.103289	99932	UP	ENSG00000219776	RPL21P67	16	cg16736964;cg20533403
chr14	59101719	59103353	1635	4	9.54208e-11	1.23303e-05	-0.163807	-0.103263	919	DOWN	ENSG00000165617	DACT1	16	cg13503816;cg23033518;cg21858516;cg16715687
chr22	45680429	45681036	608	11	2.12629e-23	3.378e-07	-0.153099	-0.103127	0	Over	ENSG00000100373	UPK3A	16	cg03947464;cg14944944;cg07021644;cg11529250;cg04446345;cg07366660;cg16891104;cg02922601;cg26561603;cg19253659;cg11523020
chr22	44838755	44839159	405	4	1.58481e-18	0.00110852	-0.197163	-0.103022	47	UP	ENSG00000232655	CTA-397C4.2	16	cg21147238;cg21209234;cg05038894;cg01800406
chr7	131291256	131291773	518	2	5.0355e-14	0.00205661	-0.240881	-0.102977	48279	UP	ENSG00000128567	PODXL	16	cg10079263;cg20951255
chr19	17864889	17865045	157	5	3.75076e-14	0.000178208	-0.148474	-0.10267	0	Over	ENSG00000130475	FCHO1	16	cg05067204;cg15350233;cg13472596;cg04828497;cg19590861
chr14	69447674	69448387	714	3	3.5925e-10	0.038126	-0.227909	-0.102613	915	DOWN	ENSG00000259062	ACTN1-AS1	16	cg02293388;cg14396377;cg23052861
chr20	11830284	11830555	272	4	1.20934e-11	0.00466591	-0.195903	-0.102577	24	UP	ENSG00000228422	LINC00687	16	cg11441739;cg01095667;cg11295574;cg20114462
chrX	47373245	47374171	927	3	9.83646e-10	0.000192136	-0.158476	-0.10248	362	UP	ENSG00000235636	NUS1P1	16	cg19524553;cg01069311;cg13115992
chr6	85823949	85824216	268	4	1.14751e-09	0.00028344	-0.15254	-0.102146	41168	UP	ENSG00000220291	RP3-455E7.1	16	cg13706058;cg10439246;cg11452329;cg25638946
chr17	37819550	37821140	1591	8	6.71762e-39	1.32469e-07	-0.153905	-0.101647	0	Over	ENSG00000173991	TCAP	16	cg02082887;cg02593440;cg02326883;cg16027267;cg06247837;cg19546091;cg10986043;cg02412918
chr1	10723174	10724490	1317	3	8.86245e-12	7.61524e-05	-0.12636	-0.101339	1718	UP	ENSG00000130940	CASZ1	16	cg07177917;cg15490335;cg15031409
chr1	111770111	111770718	608	4	3.15063e-09	0.0341903	-0.172421	-0.101114	0	Over	ENSG00000064886	CHI3L2	16	cg10045881;cg14414943;cg01440333;cg26366091
chr11	35442099	35442225	127	2	2.26268e-08	0.000479063	-0.119446	-0.101002	488	UP	ENSG00000110436	SLC1A2	16	cg03870002;cg25963980
chr22	19709696	19712034	2339	16	4.3868e-42	1.19402e-08	-0.279067	-0.100917	0	Over	ENSG00000203618	GP1BB	16	cg16627786;cg02357751;cg11414921;cg23787873;cg14130977;cg03263514;cg24122050;cg12899065;cg05726109;cg03970899;cg24580398;cg23032661;cg20193802;cg27525756;cg07335265;cg07359545
chr22	31360940	31360983	44	2	2.63884e-06	0.020189	-0.189835	-0.100864	3203	DOWN	ENSG00000133422	MORC2	16	cg14884039;cg17715967
chr2	20870087	20871401	1315	8	1.31046e-48	8.79595e-16	-0.470528	-0.293565	3662	DOWN	ENSG00000143869	GDF7	15	cg14780466;cg07755735;cg09074113;cg12334488;cg10687131;cg07021052;cg05481257;cg04082016
chr9	102858493	102859129	637	2	1.36614e-15	7.90886e-06	-0.341003	-0.293136	2192	DOWN	ENSG00000023318	ERP44	15	cg13748640;cg17423368
chr2	176761819	176761973	155	2	3.50206e-21	7.96374e-07	-0.321708	-0.287705	90	UP	ENSG00000235047	AC016751.3	15	cg03207917;cg17697247
chr6	155967739	155967744	6	2	1.34492e-14	1.37055e-05	-0.296881	-0.286343	8415	DOWN	ENSG00000238789	RNU7-152P	15	cg01328444;cg06927540
chr3	143695141	143695144	4	2	1.82614e-14	2.5397e-05	-0.330649	-0.285366	2690	DOWN	ENSG00000181744	C3orf58	15	cg09373338;cg11166600
chr12	29375141	29376872	1732	6	1.99746e-41	1.26198e-15	-0.328356	-0.260399	0	Over	ENSG00000064763	FAR2	15	cg21486233;cg14222432;cg21522988;cg05697976;cg00204748;cg00148780
chr20	4202151	4202764	614	3	9.18469e-16	2.8351e-06	-0.382849	-0.254628	26956	DOWN	ENSG00000171873	ADRA1D	15	cg04293085;cg04872612;cg21999991
chr1	42357199	42358048	850	2	7.33466e-17	7.44407e-06	-0.295893	-0.247884	21897	UP	ENSG00000127124	HIVEP3	15	cg26731143;cg16128096
chr8	103714592	103715127	536	2	6.82363e-16	8.86207e-06	-0.262452	-0.24311	13457	UP	ENSG00000250684	KB-1042C11.1	15	cg11608005;cg17439089
chr7	36013332	36013341	10	2	9.67025e-21	1.52354e-06	-0.288719	-0.243061	2154	UP	ENSG00000270889	RP11-609L3.1	15	cg03403176;cg05118743
chr2	39944333	39944470	138	2	7.14279e-16	6.94712e-06	-0.302037	-0.240093	19379	DOWN	ENSG00000152154	TMEM178A	15	cg13471352;cg09635984
chr3	43758803	43759155	353	3	2.61317e-16	3.54812e-06	-0.328133	-0.238779	4	UP	ENSG00000011198	ABHD5	15	cg09217483;cg14195313;cg14124869
chr20	56247302	56247611	310	3	3.17725e-09	0.00117434	-0.333341	-0.237915	18068	DOWN	ENSG00000124225	PMEPA1	15	cg26681770;cg07543830;cg04628369
chr17	76381935	76381937	3	2	1.00422e-09	0.000452113	-0.298634	-0.236992	7156	DOWN	ENSG00000087157	PGS1	15	cg00819441;cg18179862
chr6	1391758	1397057	5300	16	6.63727e-30	3.58693e-17	-0.329808	-0.233565	1688	DOWN	ENSG00000137273	FOXF2	15	cg16945312;cg04094811;cg15141195;cg15579822;cg20457275;cg20055581;cg12732373;cg10759602;cg09491120;cg24378227;cg05679108;cg09292226;cg02490736;cg12835736;cg26174583;cg16935061
chr5	65105878	65106158	281	2	4.8323e-10	0.000281695	-0.240778	-0.2319	924	DOWN	ENSG00000123213	NLN	15	cg05457934;cg05679317
chr10	80999807	80999841	35	2	4.17391e-09	0.00034747	-0.239527	-0.230714	3584	UP	ENSG00000108175	ZMIZ1	15	cg20744163;cg18737081
chr10	127769903	127770881	979	2	2.32917e-11	8.6067e-05	-0.333532	-0.22929	10700	UP	ENSG00000148848	ADAM12	15	cg12267150;cg08295661
chr15	30181227	30181321	95	2	5.67241e-17	2.07121e-05	-0.246623	-0.228276	66392	DOWN	ENSG00000259523	RP11-680F8.3	15	cg22776362;cg10294253
chr8	120063781	120063831	51	2	6.32803e-06	0.00329876	-0.246491	-0.227604	15648	Over	ENSG00000184374	COLEC10	15	cg10299428;cg10594776
chr4	40844307	40844542	236	2	7.09872e-10	0.000203534	-0.237057	-0.226979	0	Over	ENSG00000163697	APBB2	15	cg24656517;cg24722777
chr16	79638229	79638744	516	2	1.2804e-19	4.86e-06	-0.233217	-0.226796	3617	UP	ENSG00000178573	MAF	15	cg05660355;cg00877958
chr9	80366833	80367326	494	2	2.82927e-12	0.000279065	-0.324495	-0.226057	70588	DOWN	ENSG00000156052	GNAQ	15	cg03110120;cg05983826
chr13	45717552	45717662	111	2	9.04237e-11	0.000102476	-0.232127	-0.225025	5451	UP	ENSG00000252055	RNU6-69P	15	cg12631276;cg13226354
chr4	55454827	55455174	348	2	2.08537e-17	0.000553397	-0.336804	-0.222455	18123	DOWN	ENSG00000250456	AC006552.1	15	cg21303171;cg04179608
chr17	198507	198799	293	2	3.38977e-08	0.000725925	-0.230047	-0.216754	3629	UP	ENSG00000262294	RP11-1260E13.2	15	cg02508618;cg15958104
chr3	14342797	14343114	318	2	7.18026e-12	9.25967e-05	-0.286421	-0.216207	2230	DOWN	ENSG00000255021	RP11-536I6.2	15	cg10230021;cg27545985
chr15	86062747	86062960	214	2	3.25175e-12	0.000115826	-0.22197	-0.215217	24310	UP	ENSG00000170776	AKAP13	15	cg13263323;cg17207772
chr9	112007207	112008113	907	2	2.04596e-10	0.000165658	-0.259282	-0.215077	20443	UP	ENSG00000265647	AL358815.1	15	cg06607214;cg17678183
chr15	84362890	84363061	172	2	1.35065e-09	0.000233602	-0.237627	-0.212374	0	Over	ENSG00000156218	ADAMTSL3	15	cg14598478;cg10122245
chr4	172735549	172735924	376	4	5.94741e-21	5.57667e-06	-0.286818	-0.211634	874	DOWN	ENSG00000174473	GALNTL6	15	cg05106058;cg06288727;cg18278352;cg26013887
chr14	22956176	22956290	115	2	2.82919e-09	0.000408821	-0.222806	-0.210645	4	DOWN	ENSG00000248366	TRAJ51	15	cg15957688;cg02755566
chr7	105410370	105410829	460	3	4.86839e-20	1.43733e-06	-0.289281	-0.210626	49108	UP	ENSG00000226624	CTA-351J1.1	15	cg11862070;cg06561308;cg14864196
chr11	3836728	3837356	629	3	3.30307e-16	2.3094e-05	-0.381402	-0.209829	62	UP	ENSG00000148985	PGAP2	15	cg09378707;cg22016830;cg18650515
chr17	80796693	80796743	51	3	6.1245e-09	0.000470923	-0.224458	-0.209767	1154	DOWN	ENSG00000141579	ZNF750	15	cg22785294;cg21576525;cg27345111
chr12	110044531	110044639	109	2	1.39436e-13	5.44498e-05	-0.243322	-0.209744	18864	DOWN	ENSG00000110921	MVK	15	cg10504392;cg11367159
chr12	107273455	107273612	158	3	2.61659e-06	0.00322097	-0.245044	-0.208685	0	Over	ENSG00000111785	RIC8B	15	cg12916632;cg04379678;cg10173633
chr2	5835821	5835853	33	2	2.75367e-07	0.000898333	-0.215021	-0.208455	498	UP	ENSG00000242540	AC010729.1	15	cg14491209;cg06173889
chr18	21794764	21795073	310	2	5.06023e-07	0.00242112	-0.214922	-0.207672	3190	UP	ENSG00000206766	RNU6-435P	15	cg11320244;cg05709468
chr18	7754943	7754953	11	3	1.43105e-09	0.000207915	-0.217685	-0.207474	17	UP	ENSG00000173482	PTPRM	15	cg11850441;cg13004663;cg17979881
chr17	41163865	41163970	106	2	4.41458e-06	0.00351056	-0.264263	-0.206744	107	UP	ENSG00000068079	IFI35	15	cg18802443;cg01535635
chr4	159726672	159727390	719	3	4.73864e-13	0.00294099	-0.33045	-0.20618	0	Over	ENSG00000052795	FNIP2	15	cg01082884;cg15769565;cg25062003
chr17	41007959	41008835	877	2	1.68738e-09	8.31948e-05	-0.285854	-0.206005	1814	DOWN	ENSG00000131471	AOC3	15	cg08562004;cg00482700
chr1	95061557	95061616	60	2	4.25653e-08	0.000672724	-0.235345	-0.204227	3703	UP	ENSG00000223675	RP11-86H7.6	15	cg00630090;cg06945807
chr21	38164611	38164823	213	2	1.82424e-20	4.90063e-06	-0.22907	-0.203223	13761	DOWN	ENSG00000237646	HLCS-IT1	15	cg07716419;cg01342040
chr2	10266494	10266986	493	3	2.94378e-12	0.029368	-0.326069	-0.202181	0	Over	ENSG00000171848	RRM2	15	cg05500904;cg11517600;cg24419094
chr8	52756855	52757125	271	2	1.01138e-10	0.0012698	-0.293865	-0.202095	1179	DOWN	ENSG00000168300	PCMTD1	15	cg22021882;cg01730030
chr1	84902639	84902885	247	2	1.05209e-10	0.000477409	-0.213781	-0.201732	28725	DOWN	ENSG00000137976	DNASE2B	15	cg24015703;cg23251798
chr9	130423419	130424117	699	2	3.7683e-21	9.26921e-05	-0.211678	-0.201362	0	Over	ENSG00000136854	STXBP1	15	cg16716563;cg13181797
chr15	66909910	66910141	232	2	5.24667e-08	0.000875444	-0.249794	-0.199817	35381	DOWN	ENSG00000259471	RP11-321F6.1	15	cg04513714;cg13158784
chr8	121768955	121769788	834	2	8.87344e-22	7.73387e-06	-0.25367	-0.199698	3704	UP	ENSG00000248318	RP11-713M15.1	15	cg05807666;cg27039420
chr14	74531879	74532925	1047	3	6.2725e-18	1.13494e-06	-0.215928	-0.199548	3035	DOWN	ENSG00000119711	ALDH6A1	15	cg02173977;cg23472776;cg08780057
chr8	101507507	101507705	199	2	4.06658e-11	0.000276195	-0.262858	-0.198625	2750	DOWN	ENSG00000254364	KB-1615E4.3	15	cg20173011;cg08162748
chr1	214611537	214611613	77	2	3.05115e-22	7.53784e-07	-0.212044	-0.198409	26532	DOWN	ENSG00000152104	PTPN14	15	cg05444966;cg06566767
chr12	125152543	125153269	727	2	1.80256e-07	0.000542981	-0.24198	-0.196805	100407	UP	ENSG00000196498	NCOR2	15	cg10460934;cg25639505
chr2	175310332	175310353	22	2	5.06423e-11	0.000118685	-0.210291	-0.196549	181	UP	ENSG00000163328	GPR155	15	cg17289029;cg14846831
chr2	67550622	67551722	1101	4	3.13831e-65	3.80274e-10	-0.283096	-0.195872	36	UP	ENSG00000236605	AC023115.4	15	cg14467990;cg03431560;cg02457789;cg07855626
chr12	49657537	49658188	652	3	9.32539e-16	0.000625347	-0.298206	-0.195185	350	DOWN	ENSG00000258101	RP11-977B10.2	15	cg15929573;cg24296900;cg24896769
chr2	48754802	48755207	406	2	9.1379e-07	0.00610298	-0.247769	-0.194731	1314	UP	ENSG00000243244	STON1	15	cg07176253;cg13170443
chr1	212263345	212263411	67	2	6.66694e-12	7.39438e-05	-0.267532	-0.194522	9606	DOWN	ENSG00000252879	RN7SKP98	15	cg04581273;cg12947311
chr15	67006698	67007471	774	4	4.2452e-18	3.52609e-06	-0.315703	-0.194471	2662	DOWN	ENSG00000137834	SMAD6	15	cg01392238;cg16553757;cg02013741;cg12381843
chr1	59521880	59522144	265	2	1.32989e-09	0.00040027	-0.262624	-0.193957	158	UP	ENSG00000241042	RP11-145M4.1	15	cg09225792;cg24011109
chr22	18463400	18463646	247	2	1.33814e-11	0.000104925	-0.192796	-0.192286	80	DOWN	ENSG00000207780	MIR648	15	cg00227156;cg03078520
chr17	9967369	9967499	131	4	4.4079e-18	2.85431e-07	-0.263445	-0.192045	2672	UP	ENSG00000007237	GAS7	15	cg13773741;cg23931412;cg21554670;cg18346531
chr4	126240744	126241071	328	2	1.60844e-09	0.000218032	-0.255851	-0.191832	3189	DOWN	ENSG00000196159	FAT4	15	cg10399929;cg25879360
chr4	13333557	13333708	152	2	1.03704e-08	0.000476619	-0.208005	-0.190983	1329	UP	ENSG00000205940	HSP90AB2P	15	cg16739530;cg20860112
chr4	37887255	37887467	213	2	5.0283e-10	0.000441376	-0.221141	-0.190955	5240	UP	ENSG00000065882	TBC1D1	15	cg15079483;cg26327284
chr10	106340169	106340238	70	3	2.08008e-15	3.44423e-06	-0.217105	-0.190341	35621	UP	ENSG00000237761	RP11-127O4.2	15	cg14972210;cg08633345;cg18275228
chr12	48231125	48231137	13	2	6.78094e-11	0.000101261	-0.201132	-0.189896	4209	UP	ENSG00000061273	HDAC7	15	cg06411776;cg07818649
chr20	50109099	50109375	277	2	2.00608e-07	0.00316663	-0.204889	-0.189361	39584	UP	ENSG00000266761	MIR3194	15	cg02263932;cg09465142
chr1	11286094	11286164	71	2	2.7569e-06	0.00309437	-0.196802	-0.189063	146	UP	ENSG00000207451	RNU6-291P	15	cg03881436;cg00104343
chr3	14429988	14430807	820	2	1.63726e-13	3.00907e-05	-0.251214	-0.189022	5340	UP	ENSG00000199609	RNA5SP124	15	cg10658556;cg24463790
chr1	42308910	42309129	220	2	1.29864e-34	0.000909498	-0.300625	-0.1888	26171	DOWN	ENSG00000127124	HIVEP3	15	cg05081828;cg15573687
chr2	153618725	153618806	82	2	3.72382e-06	0.00267626	-0.209398	-0.187503	42043	DOWN	ENSG00000177917	ARL6IP6	15	cg05986684;cg12097042
chr2	176958174	176959229	1056	4	3.53239e-20	6.43642e-05	-0.394444	-0.187015	554	DOWN	ENSG00000128714	HOXD13	15	cg24914355;cg09760956;cg00319168;cg18229422
chr6	144409277	144409407	131	2	4.28903e-08	0.00165774	-0.296343	-0.187008	7346	DOWN	ENSG00000169976	SF3B5	15	cg24053915;cg04417703
chr16	67794288	67794319	32	2	6.49003e-09	0.000427465	-0.20373	-0.186639	20462	UP	ENSG00000270165	RP11-167P11.2	15	cg08850707;cg16387762
chr2	238116439	238116756	318	2	1.84314e-10	0.000114699	-0.193852	-0.186562	48977	UP	ENSG00000224132	AC112715.2	15	cg18401108;cg12408364
chr11	62211493	62212431	939	7	3.47366e-22	4.68832e-09	-0.214796	-0.186554	17296	UP	ENSG00000255446	CTD-2531D15.4	15	cg16509239;cg25272143;cg27641076;cg06861841;cg13388131;cg12857638;cg00685014
chr8	119633345	119633844	500	3	6.17735e-20	0.000721978	-0.326251	-0.186544	287	DOWN	ENSG00000177570	SAMD12	15	cg05040429;cg09290714;cg17150365
chr1	210589619	210589683	65	2	9.92528e-14	5.95865e-05	-0.191393	-0.186217	23243	UP	ENSG00000054392	HHAT	15	cg06984338;cg10246083
chr1	47910074	47910843	770	5	3.44875e-07	0.0291847	-0.251158	-0.186021	8384	DOWN	ENSG00000186564	FOXD2	15	cg06829686;cg13167730;cg13674174;cg19250799;cg03499234
chr13	60240094	60240868	775	2	2.46436e-09	6.53211e-05	-0.222632	-0.185922	29458	DOWN	ENSG00000139734	DIAPH3	15	cg24289237;cg24949196
chr22	45083001	45083122	122	2	6.05e-12	6.08022e-05	-0.245991	-0.185919	9986	DOWN	ENSG00000186654	PRR5	15	cg24953313;cg23695211
chr22	25965124	25965468	345	2	7.53112e-10	0.00103629	-0.257077	-0.185846	4049	DOWN	ENSG00000100077	ADRBK2	15	cg27454001;cg10700812
chr2	66799781	66799816	36	2	1.70652e-08	0.00104291	-0.250184	-0.185783	1345	UP	ENSG00000232046	AC007392.3	15	cg14005037;cg12999414
chr2	177012117	177017797	5681	39	4.35707e-64	1.97196e-36	-0.343397	-0.185745	0	Over	ENSG00000170166	HOXD4	15	cg19519747;cg17818471;cg25951210;cg19509393;cg16218721;cg04194947;cg25942990;cg09981233;cg01414185;cg07011913;cg08717880;cg01152019;cg02857760;cg25304107;cg26590744;cg00014998;cg27160395;cg15990972;cg09583532;cg01043845;cg18750960;cg23460578;cg17104824;cg09701582;cg12127282;cg26654148;cg24000528;cg22344631;cg14900124;cg19478682;cg23986620;cg14399060;cg04843067;cg00767581;cg20739994;cg14298457;cg2…
chr2	25465648	25465863	216	2	2.7154e-15	2.40792e-05	-0.246886	-0.18515	763	UP	ENSG00000119772	DNMT3A	15	cg23031131;cg05945668
chr8	1816492	1816766	275	2	1.6063e-10	0.000203082	-0.204915	-0.184101	7450	UP	ENSG00000104728	ARHGEF10	15	cg08425050;cg01276564
chr7	3947798	3948024	227	2	2.19378e-08	0.00191627	-0.281755	-0.183653	42527	UP	ENSG00000146555	SDK1	15	cg19016273;cg12602711
chr11	75050099	75050147	49	2	8.92825e-06	0.00370949	-0.201974	-0.183562	3868	UP	ENSG00000199090	MIR326	15	cg12041266;cg06466940
chr11	111413814	111414662	849	2	2.40476e-18	0.000373983	-0.262602	-0.183439	1536	DOWN	ENSG00000204381	LAYN	15	cg26525870;cg23188725
chr5	82848792	82849044	253	2	7.48695e-14	5.28461e-05	-0.21549	-0.182862	136	UP	ENSG00000038427	VCAN	15	cg02945634;cg08891382
chr11	2858355	2858621	267	2	9.47702e-10	0.00140356	-0.334241	-0.182661	24176	DOWN	ENSG00000229414	KCNQ1-AS1	15	cg08376310;cg14637411
chrX	15518053	15519107	1055	7	3.01063e-24	0.000133545	-0.362276	-0.182061	0	Over	ENSG00000102010	BMX	15	cg23946499;cg25877087;cg05549172;cg00861899;cg24643262;cg08302695;cg22745747
chr2	173685275	173685290	16	2	6.56531e-10	0.000758666	-0.204893	-0.181911	1012	UP	ENSG00000091428	RAPGEF4	15	cg09459581;cg21015714
chr22	25905728	25906279	552	2	1.72325e-07	0.00158059	-0.18223	-0.181831	7722	UP	ENSG00000100058	CRYBB2P1	15	cg12574596;cg14206878
chr17	46578476	46578524	49	2	3.64486e-08	0.000561145	-0.18777	-0.180934	22016	DOWN	ENSG00000206805	Y_RNA	15	cg01049520;cg12350474
chr12	64646546	64646917	372	3	5.93735e-13	1.21791e-05	-0.205077	-0.180822	13275	UP	ENSG00000256192	RP11-290I21.2	15	cg14251370;cg14637125;cg24015279
chr11	32421514	32422228	715	6	4.0003e-23	8.0347e-06	-0.364266	-0.179586	0	Over	ENSG00000184937	WT1	15	cg10244666;cg24325551;cg27019929;cg01168289;cg08575722;cg04342500
chr9	16575200	16575760	561	2	8.19825e-13	0.000582921	-0.284989	-0.178979	49913	UP	ENSG00000230694	RP11-62F24.1	15	cg17657854;cg09018491
chr5	59783035	59784208	1174	6	3.05071e-33	0.000589311	-0.311508	-0.178482	0	Over	ENSG00000152931	PART1	15	cg05141014;cg26353176;cg02529604;cg13152606;cg21023952;cg09712066
chr4	141642191	141642284	94	2	1.52596e-06	0.00247163	-0.210173	-0.178452	8868	DOWN	ENSG00000248335	RP11-102N12.2	15	cg18179039;cg17886844
chr10	121043687	121044337	651	2	9.06899e-10	0.000251189	-0.178044	-0.177959	51356	Over	ENSG00000236426	RP11-79M19.2	15	cg22863620;cg20716668
chr17	17179362	17179426	65	3	2.02096e-09	0.000297132	-0.187915	-0.177056	0	Over	ENSG00000141030	COPS3	15	cg14865086;cg01881664;cg16172955
chr8	97165770	97167768	1999	6	2.09846e-24	6.43346e-10	-0.246001	-0.176621	5251	DOWN	ENSG00000156466	GDF6	15	cg10133465;cg16574871;cg07046818;cg00394180;cg16290866;cg01673674
chr16	86535919	86539121	3203	10	1.4606e-27	5.15392e-11	-0.305193	-0.176486	3344	DOWN	ENSG00000268388	FENDRR	15	cg08076158;cg07136023;cg17764989;cg01684248;cg01312445;cg02503117;cg07060913;cg09998861;cg26657382;cg07865923
chr16	54546460	54546975	516	2	1.12429e-10	0.00955015	-0.327104	-0.176181	36332	DOWN	ENSG00000264079	AC079412.1	15	cg05793013;cg10176070
chr17	46676099	46678719	2621	6	1.69791e-08	3.10062e-05	-0.209102	-0.176151	780	UP	ENSG00000233101	HOXB-AS3	15	cg05490023;cg01324550;cg15908709;cg08832695;cg23217463;cg24889708
chr6	15994041	15994101	61	2	6.74372e-20	2.33754e-05	-0.186663	-0.175621	1073	UP	ENSG00000232947	RP11-401E14.2	15	cg18106508;cg01267829
chr6	129639131	129639634	504	2	1.59125e-07	0.00172398	-0.194743	-0.175345	118490	DOWN	ENSG00000252554	RNU6-861P	15	cg05760489;cg18674653
chr14	100890042	100890363	322	2	1.01341e-07	0.00104835	-0.252214	-0.175288	16799	DOWN	ENSG00000258620	RP11-362L22.1	15	cg23612492;cg09727358
chr14	61932814	61933059	246	2	1.0223e-09	0.00490063	-0.315425	-0.174523	3026	DOWN	ENSG00000027075	PRKCH	15	cg10586864;cg09357761
chr4	188291681	188291712	32	2	5.99313e-11	0.000261053	-0.197197	-0.174466	89	UP	ENSG00000250042	RP11-91J3.2	15	cg06267394;cg15925993
chr10	116729482	116729546	65	2	5.43874e-09	0.000368016	-0.21501	-0.174414	154	UP	ENSG00000252611	RNU6-1121P	15	cg09402430;cg16496322
chr3	16550437	16550461	25	2	8.11276e-09	0.000392131	-0.175587	-0.173887	3949	DOWN	ENSG00000131378	RFTN1	15	cg11841826;cg04381957
chr19	49935823	49937176	1354	7	4.62468e-15	3.06634e-06	-0.266315	-0.173696	741	DOWN	ENSG00000104888	SLC17A7	15	cg22231400;cg19063061;cg02624701;cg15164708;cg17789138;cg02881274;cg16890796
chr2	4033798	4034231	434	2	1.2386e-10	0.000740734	-0.210155	-0.173316	12137	UP	ENSG00000237401	AC107070.1	15	cg03569956;cg20162296
chr14	103500230	103500365	136	2	1.49026e-06	0.00198134	-0.194827	-0.173301	7440	UP	ENSG00000213176	RPL13P6	15	cg20220458;cg18076919
chr20	61825349	61825707	359	2	1.49049e-10	0.0450529	-0.302118	-0.172823	13093	UP	ENSG00000231977	RP5-963E22.4	15	cg01082229;cg15808292
chr4	4341397	4341544	148	3	3.60971e-08	0.00250594	-0.245753	-0.172338	8322	UP	ENSG00000168824	NSG1	15	cg13622436;cg06373584;cg06608399
chr5	178749073	178749602	530	2	9.25902e-14	6.95272e-05	-0.183735	-0.172303	22828	DOWN	ENSG00000087116	ADAMTS2	15	cg00854503;cg24378020
chr9	34575865	34576199	335	2	1.71071e-12	0.000649723	-0.221405	-0.172178	6275	DOWN	ENSG00000237159	CNTFR-AS1	15	cg21672550;cg08146340
chr7	25535023	25535086	64	2	2.67629e-09	0.000468468	-0.194464	-0.172108	55595	DOWN	ENSG00000227386	AC091705.1	15	cg12104617;cg11787397
chr4	15375625	15376215	591	11	1.1178e-16	0.000135345	-0.265119	-0.171975	0	Over	ENSG00000163145	C1QTNF7	15	cg05551114;cg07538039;cg01198391;cg11290265;cg06097727;cg18434356;cg01168735;cg25241662;cg22109796;cg01939704;cg22686240
chr8	37939631	37939754	124	2	6.06701e-08	0.000643474	-0.174842	-0.171598	17234	UP	ENSG00000272128	KB-1836B5.4	15	cg01072726;cg11665168
chr17	3782904	3783348	445	2	3.12507e-08	0.000656347	-0.244915	-0.171145	10688	DOWN	ENSG00000004660	CAMKK1	15	cg05715544;cg20777461
chr5	146830918	146831807	890	3	9.34986e-13	0.00128824	-0.274699	-0.170799	1420	DOWN	ENSG00000113657	DPYSL3	15	cg09639133;cg22583712;cg05730183
chr10	77664459	77664790	332	2	9.75067e-07	0.00155021	-0.173775	-0.170659	80922	UP	ENSG00000215921	AL731568.1	15	cg18485081;cg09012269
chr10	73408185	73408420	236	2	3.8118e-12	0.00011955	-0.27222	-0.170085	2511	DOWN	ENSG00000107736	CDH23	15	cg08388706;cg04567334
chr2	216743964	216744305	342	2	1.20767e-12	0.0359041	-0.33339	-0.169518	321	UP	ENSG00000212055	AC122136.1	15	cg26426375;cg01667249
chr3	158962196	158962761	566	2	4.00647e-11	0.000311134	-0.188326	-0.168667	28271	UP	ENSG00000250588	IQCJ-SCHIP1	15	cg16975599;cg12919294
chr4	188936148	188936677	530	2	1.41911e-12	0.000207161	-0.205137	-0.168477	19222	DOWN	ENSG00000179059	ZFP42	15	cg07956533;cg02651542
chr3	128214460	128215565	1106	3	6.04312e-14	4.4577e-05	-0.191651	-0.168333	2431	UP	ENSG00000179348	GATA2	15	cg01571001;cg18181035;cg01757168
chr9	132196901	132197136	236	2	1.12334e-10	0.00221778	-0.281279	-0.168287	3358	UP	ENSG00000226355	RP11-65J3.2	15	cg13803196;cg05419974
chr4	141173528	141173835	308	2	1.99075e-10	0.00599059	-0.314148	-0.168049	4604	UP	ENSG00000153130	SCOC	15	cg00563107;cg15214284
chr2	235862401	235863589	1189	3	1.05446e-06	0.000330545	-0.190065	-0.166848	1680	DOWN	ENSG00000130147	SH3BP4	15	cg20324959;cg11677744;cg12559925
chrX	40906133	40906361	229	2	1.20284e-10	0.000819263	-0.227399	-0.166631	29890	UP	ENSG00000237931	RP11-469E19.1	15	cg03646188;cg00022064
chr8	80990403	80990459	57	2	2.68091e-08	0.000948903	-0.224821	-0.166241	2171	DOWN	ENSG00000076554	TPD52	15	cg18676805;cg06634867
chr1	243432419	243433304	886	2	4.3047e-11	0.000183099	-0.239916	-0.166011	0	Over	ENSG00000054282	SDCCAG8	15	cg08262429;cg04913020
chr6	21856149	21857295	1147	4	2.24405e-31	1.72617e-05	-0.271799	-0.16576	41655	UP	ENSG00000272168	CASC15	15	cg16804603;cg13880345;cg01616228;cg07847812
chr12	48356074	48357026	953	4	1.06844e-23	3.94246e-05	-0.273097	-0.165357	325	UP	ENSG00000134291	TMEM106C	15	cg22753448;cg10783910;cg16014650;cg02495760
chr1	160066344	160066587	244	2	9.85033e-25	2.48541e-06	-0.225318	-0.165092	1221	UP	ENSG00000162729	IGSF8	15	cg04705952;cg11300004
chr10	131763676	131767526	3851	16	2.2514e-37	7.83121e-10	-0.35172	-0.164991	1570	Over	ENSG00000108001	EBF3	15	cg00839129;cg16620392;cg16827475;cg27628784;cg10888790;cg00127505;cg17160984;cg14354327;cg25221239;cg03512426;cg11711816;cg06020207;cg04291842;cg04779860;cg16789680;cg23605284
chr8	144094955	144095483	529	2	3.47293e-11	0.000756946	-0.213463	-0.164989	960	UP	ENSG00000247317	RP11-273G15.2	15	cg20489847;cg04517258
chr13	101200044	101200366	323	2	3.00721e-10	0.000126916	-0.174342	-0.164613	7515	UP	ENSG00000234354	RPS26P47	15	cg15106656;cg00807608
chr6	169557368	169559014	1647	4	9.73288e-09	4.36154e-05	-0.205156	-0.164522	3381	DOWN	ENSG00000223485	RP11-417E7.1	15	cg10724529;cg16409558;cg13354250;cg11299476
chr10	75349036	75349368	333	2	5.38894e-15	6.87643e-05	-0.180631	-0.164412	1727	DOWN	ENSG00000166348	USP54	15	cg06301582;cg21780506
chr8	26247372	26247802	431	2	6.70819e-22	0.000316891	-0.236916	-0.164349	75	UP	ENSG00000104765	BNIP3L	15	cg17647355;cg08274233
chr2	235403141	235403218	78	2	6.62756e-10	0.0068236	-0.247337	-0.164164	2025	DOWN	ENSG00000188042	ARL4C	15	cg05204104;cg15016771
chr6	157910065	157910725	661	3	4.28449e-16	5.62179e-05	-0.193244	-0.164045	39438	UP	ENSG00000266617	MIR3692	15	cg05152369;cg14022531;cg20564351
chr16	85197540	85198673	1134	3	1.06884e-26	5.25973e-07	-0.183447	-0.163898	6208	Over	ENSG00000262601	CTC-786C10.1	15	cg05655903;cg00738897;cg01020774
chr11	119999693	119999699	7	3	1.3379e-13	1.24078e-05	-0.198719	-0.163707	71	UP	ENSG00000137699	TRIM29	15	cg24510194;cg10039114;cg01027339
chr4	159817224	159817243	20	2	1.10847e-09	0.000460981	-0.176413	-0.163407	25712	DOWN	ENSG00000052795	FNIP2	15	cg18423456;cg25017402
chr3	175326342	175326825	484	3	2.71542e-11	5.75597e-05	-0.22397	-0.163308	441	UP	ENSG00000201648	RNU4-91P	15	cg09439444;cg08076814;cg17590835
chr10	11910941	11912410	1470	9	1.38815e-29	1.03824e-05	-0.377574	-0.163261	0	Over	ENSG00000148426	PROSER2	15	cg02941580;cg25233302;cg08584759;cg06953130;cg16144182;cg01291665;cg12462747;cg04654479;cg01956563
chr4	3345374	3345495	122	2	2.59725e-07	0.00417547	-0.211344	-0.162742	1218	DOWN	ENSG00000159788	RGS12	15	cg19670885;cg24082460
chr9	92291210	92291355	146	3	3.7512e-19	1.22484e-06	-0.191825	-0.16097	25210	UP	ENSG00000237372	RP11-316P17.2	15	cg13552373;cg13655615;cg02099988
chr14	74884920	74885106	187	2	8.55667e-22	3.38189e-05	-0.224995	-0.159563	7698	DOWN	ENSG00000183379	SYNDIG1L	15	cg05902130;cg15713972
chr10	73301082	73301295	214	2	1.76246e-10	0.000665464	-0.245542	-0.159314	29256	UP	ENSG00000107736	CDH23	15	cg08742837;cg17961184
chr9	100317703	100317794	92	2	8.8201e-11	0.000106445	-0.190268	-0.159207	0	Over	ENSG00000136842	TMOD1	15	cg08491582;cg05888040
chr4	141566966	141567436	471	2	3.48062e-12	0.000592648	-0.195349	-0.159122	322	UP	ENSG00000249661	TNRC18P1	15	cg02807377;cg05962055
chr18	11027789	11028049	261	2	1.21926e-11	0.000229865	-0.199403	-0.158752	120537	DOWN	ENSG00000154864	PIEZO2	15	cg25982713;cg00930688
chr5	178014589	178014801	213	2	3.46323e-10	0.000521562	-0.190112	-0.158387	2754	DOWN	ENSG00000050767	COL23A1	15	cg01831657;cg18861753
chr16	79451857	79452063	207	2	7.40326e-06	0.00820046	-0.225207	-0.158386	87436	UP	ENSG00000261472	RP11-467I17.1	15	cg04833379;cg10371414
chr10	3978526	3978696	171	2	1.7049e-07	0.00173103	-0.216012	-0.157963	1814	DOWN	ENSG00000226005	RP11-464C19.3	15	cg18877504;cg04037259
chr13	77297851	77298665	815	2	1.86681e-16	0.000143898	-0.393562	-0.157943	161859	DOWN	ENSG00000178695	KCTD12	15	cg07805040;cg24933919
chr13	50774856	50775467	612	2	4.32292e-10	0.000399625	-0.164108	-0.157822	14839	DOWN	ENSG00000176124	DLEU1	15	cg00853233;cg15556664
chr9	137527309	137527339	31	2	5.51731e-11	0.000138617	-0.180032	-0.157791	6280	UP	ENSG00000130635	COL5A1	15	cg09516677;cg06454458
chr20	5746734	5747025	292	2	8.60305e-14	0.000242536	-0.264141	-0.157195	15634	DOWN	ENSG00000171984	C20orf196	15	cg06543131;cg16475709
chr8	37758254	37758453	200	2	1.15701e-10	0.000945668	-0.158664	-0.15698	1268	UP	ENSG00000156675	RAB11FIP1	15	cg10557578;cg14876940
chr10	15355978	15356129	152	2	1.44289e-07	0.00116204	-0.207632	-0.156789	56928	DOWN	ENSG00000148468	FAM171A1	15	cg26852723;cg02217247
chr14	95716961	95717116	156	2	1.65687e-07	0.00564797	-0.229679	-0.156571	39772	UP	ENSG00000165959	CLMN	15	cg22116640;cg14742965
chr8	145639652	145640322	671	4	6.56462e-23	1.24055e-06	-0.274017	-0.156471	186	UP	ENSG00000147804	SLC39A4	15	cg23809082;cg04600798;cg06368857;cg16893024
chr15	55543264	55543364	101	2	4.66859e-08	0.0010795	-0.157808	-0.155705	2030	UP	ENSG00000069974	RAB27A	15	cg08315530;cg01028364
chr14	96752011	96752271	261	3	5.32075e-13	0.000243805	-0.203552	-0.154655	4642	DOWN	ENSG00000066739	ATG2B	15	cg23900681;cg15874390;cg16693870
chr12	117407879	117408186	308	5	1.48e-18	6.7952e-06	-0.23477	-0.154572	7685	UP	ENSG00000174989	FBXW8	15	cg01807313;cg02973792;cg13524328;cg19084629;cg16111737
chr4	188477987	188478122	136	2	4.97997e-12	0.000178367	-0.181048	-0.15445	883	UP	ENSG00000250590	RP11-565A3.2	15	cg04388215;cg12140212
chr18	46388932	46389176	245	2	1.62547e-12	0.0020874	-0.194216	-0.153627	16	DOWN	ENSG00000134030	CTIF	15	cg21444002;cg14490718
chr2	42939757	42939817	61	2	8.89417e-11	0.000217058	-0.161921	-0.153333	62	UP	ENSG00000200550	RNU6-137P	15	cg26112113;cg17174363
chr8	41654967	41655789	823	5	7.38241e-11	0.000348709	-0.233698	-0.152939	0	Over	ENSG00000029534	ANK1	15	cg27498387;cg14904662;cg08194989;cg26326633;cg00176210
chr10	75861914	75862274	361	2	9.58794e-14	0.0423458	-0.330892	-0.152852	2411	UP	ENSG00000035403	VCL	15	cg13555413;cg13814644
chr2	3654242	3654582	341	3	2.91909e-14	0.00031269	-0.251428	-0.152553	599	DOWN	ENSG00000118004	COLEC11	15	cg04697946;cg09786321;cg20296924
chr3	124998037	124998363	327	3	3.93873e-11	0.000762848	-0.244981	-0.152527	15	UP	ENSG00000221955	SLC12A8	15	cg11125107;cg02580339;cg05071691
chr7	20233217	20233775	559	2	2.93406e-10	8.37127e-05	-0.167151	-0.151539	8515	UP	ENSG00000183742	MACC1	15	cg23438309;cg26959945
chrX	153554948	153555724	777	4	2.14212e-09	0.000196545	-0.224463	-0.151212	0	Over	ENSG00000007350	TKTL1	15	cg10243953;cg16344336;cg10217302;cg05322168
chr2	127791786	127792200	415	2	5.19834e-23	0.0550783	-0.305261	-0.151206	8486	UP	ENSG00000260634	RP11-521O16.1	15	cg19954334;cg10442442
chr1	17750646	17750766	121	2	3.06773e-06	0.0069761	-0.158402	-0.151198	10455	UP	ENSG00000266727	AC004824.1	15	cg00967854;cg16171860
chr7	99764904	99765164	261	3	3.8669e-16	6.80441e-06	-0.18058	-0.151121	0	Over	ENSG00000197093	GAL3ST4	15	cg19445230;cg10256639;cg22645539
chr7	101555711	101556684	974	7	6.62694e-19	0.0001024	-0.242143	-0.150459	0	Over	ENSG00000257923	CUX1	15	cg15600935;cg27493411;cg24687579;cg05418333;cg12854721;cg09762515;cg03432172
chr1	84607435	84607553	119	2	1.10011e-07	0.00150507	-0.205115	-0.150199	2400	UP	ENSG00000142875	PRKACB	15	cg08823780;cg02587534
chr6	159734323	159734674	352	2	6.59853e-15	0.000123462	-0.187036	-0.150135	41030	DOWN	ENSG00000231178	RP11-125D12.1	15	cg11658970;cg08339979
chr10	80757927	80758294	368	2	5.85539e-17	9.51133e-06	-0.176401	-0.149992	5265	DOWN	ENSG00000229569	RP11-481G8.2	15	cg16952945;cg14989316
chr15	74012604	74012803	200	2	3.82909e-10	0.000144239	-0.168516	-0.149926	9130	DOWN	ENSG00000103855	CD276	15	cg03833764;cg24437007
chr21	32546322	32546573	252	2	1.5599e-07	0.00232703	-0.233623	-0.148339	43697	UP	ENSG00000156299	TIAM1	15	cg25269447;cg11991412
chr9	118000029	118000103	75	2	3.62285e-10	0.0001652	-0.1651	-0.148331	16426	DOWN	ENSG00000234692	RP11-445L6.3	15	cg05506088;cg12747822
chr22	47455686	47456070	385	2	2.03296e-18	6.83365e-05	-0.19254	-0.14766	211882	DOWN	ENSG00000221672	Z97351.1	15	cg05038866;cg01749662
chr8	81726467	81727356	890	4	1.20664e-17	0.000443967	-0.27497	-0.147618	0	Over	ENSG00000164684	ZNF704	15	cg10024240;cg16915396;cg15014137;cg19840924
chr17	46607103	46609350	2248	16	6.48721e-79	1.63774e-22	-0.341162	-0.147591	0	Over	ENSG00000120094	HOXB1	15	cg04904318;cg02497558;cg22660933;cg10558129;cg07823492;cg23099913;cg24948406;cg18642924;cg17233506;cg05726756;cg26687072;cg08076955;cg13752649;cg12315352;cg22296593;cg26634219
chr5	121646553	121646740	188	2	3.65553e-07	0.0119313	-0.213015	-0.147503	308	UP	ENSG00000064692	SNCAIP	15	cg20469275;cg07799278
chr13	30062797	30062899	103	3	7.60284e-10	0.00049364	-0.177376	-0.147414	1142	UP	ENSG00000179141	MTUS2-AS1	15	cg09384216;cg18247090;cg20944177
chr1	21326665	21326868	204	2	3.19756e-06	0.00289184	-0.185506	-0.14711	3558	DOWN	ENSG00000233072	RPS15AP6	15	cg23700338;cg13501888
chr15	90734476	90735422	947	4	5.6494e-10	0.00232432	-0.262016	-0.147044	0	Over	ENSG00000185033	SEMA4B	15	cg10819708;cg25637668;cg11969491;cg24924577
chr9	85676347	85677016	670	3	2.65629e-06	0.00148595	-0.212917	-0.147012	1026	DOWN	ENSG00000165105	RASEF	15	cg04209538;cg13444533;cg03544499
chr10	129794994	129795003	10	2	9.85437e-06	0.00411495	-0.185536	-0.146611	1386	UP	ENSG00000132334	PTPRE	15	cg07053114;cg07986469
chr10	126755512	126755544	33	2	1.82969e-08	0.000706671	-0.200085	-0.14639	34072	UP	ENSG00000264572	MIR4296	15	cg05499031;cg05639705
chr3	156533338	156534076	739	2	1.62754e-20	0.000617337	-0.2212	-0.146344	746	DOWN	ENSG00000240875	LINC00886	15	cg03277049;cg15949117
chr17	71178903	71179222	320	2	3.98809e-09	0.000470041	-0.177534	-0.146212	7280	DOWN	ENSG00000260248	RP11-143K11.1	15	cg14285795;cg11958476
chr1	182640852	182641338	487	4	1.45489e-14	0.000472356	-0.266375	-0.14606	0	Over	ENSG00000135824	RGS8	15	cg01789578;cg20981472;cg24928726;cg22795877
chr5	31030027	31030327	301	3	8.85634e-12	3.25413e-05	-0.188506	-0.145951	23344	UP	ENSG00000241668	RPL19P11	15	cg21272994;cg22488650;cg01587554
chr11	12875566	12875633	68	2	5.84359e-11	0.000149979	-0.167662	-0.145894	5223	DOWN	ENSG00000255067	RP11-47J17.1	15	cg15722533;cg06510816
chr12	54430684	54431589	906	4	4.79171e-08	0.000494854	-0.214507	-0.145832	48	UP	ENSG00000198353	HOXC4	15	cg22769105;cg05349837;cg21476000;cg26472714
chr2	97615960	97616367	408	2	3.61502e-10	0.000611234	-0.171669	-0.145825	113	UP	ENSG00000168754	FAM178B	15	cg03263594;cg14916459
chr9	121181700	121182005	306	2	9.00792e-08	0.00100793	-0.153733	-0.145804	286232	DOWN	ENSG00000225050	RP11-349E4.1	15	cg13182480;cg13154864
chr2	240233043	240233240	198	3	3.35681e-08	0.000589152	-0.156001	-0.145644	2135	UP	ENSG00000068024	HDAC4	15	cg06609498;cg04841245;cg27012396
chr2	33335706	33335818	113	2	2.86646e-07	0.00634796	-0.19736	-0.145535	23654	UP	ENSG00000049323	LTBP1	15	cg08750372;cg23597094
chr11	133937413	133937999	587	4	1.08007e-06	0.00288863	-0.19179	-0.145532	820	UP	ENSG00000166086	JAM3	15	cg08332071;cg27245863;cg19551229;cg11723066
chr6	36101338	36101528	191	2	4.68663e-07	0.00220482	-0.162364	-0.145343	2691	DOWN	ENSG00000156711	MAPK13	15	cg19509748;cg00095018
chr8	120081052	120081391	340	3	2.8788e-17	8.19295e-05	-0.276657	-0.14533	30	UP	ENSG00000254278	RP11-278I4.2	15	cg26373944;cg01434856;cg14391441
chr13	26545816	26545823	8	2	1.2213e-08	0.000400741	-0.159225	-0.145321	20856	UP	ENSG00000223158	RNY1P3	15	cg09565111;cg08810107
chr16	86613067	86613094	28	2	1.07988e-06	0.00840737	-0.150715	-0.145032	951	DOWN	ENSG00000176678	FOXL1	15	cg11165158;cg26958524
chr3	15563072	15563149	78	2	7.79428e-06	0.00939967	-0.218017	-0.144781	93	DOWN	ENSG00000206561	COLQ	15	cg19279973;cg10127490
chr4	183659641	183659678	38	2	2.98679e-10	0.000190792	-0.173308	-0.144694	30445	UP	ENSG00000248816	RP11-18D7.3	15	cg17914657;cg15321398
chr7	141999250	141999585	336	3	1.0479e-14	8.98264e-06	-0.189363	-0.14452	232	DOWN	ENSG00000242736	TRBV1	15	cg05974878;cg03099025;cg27552200
chr21	44125826	44126069	244	2	7.76825e-08	0.000865883	-0.146295	-0.144271	19518	DOWN	ENSG00000160191	PDE9A	15	cg16117422;cg12954241
chr12	125668924	125670513	1590	5	1.40182e-13	1.19055e-06	-0.236302	-0.144007	868	UP	ENSG00000139364	TMEM132B	15	cg16243243;cg11838439;cg16620390;cg06880239;cg06381879
chr20	33813681	33813815	135	2	6.13429e-07	0.00282136	-0.163393	-0.143975	641	UP	ENSG00000125966	MMP24	15	cg07085271;cg09624381
chr11	1580692	1581101	410	3	1.59412e-09	0.00041433	-0.166206	-0.143949	18	UP	ENSG00000184545	DUSP8	15	cg14354277;cg01720040;cg17029945
chr1	109727962	109729166	1205	4	2.69854e-18	3.60096e-05	-0.276155	-0.143757	4	UP	ENSG00000116299	KIAA1324	15	cg00332070;cg05027202;cg27038703;cg21825586
chr9	95168155	95168183	29	2	9.24003e-10	0.000313881	-0.152299	-0.143592	1176	UP	ENSG00000106809	OGN	15	cg13580728;cg15085799
chr15	34158294	34158767	474	3	1.41575e-07	0.00137324	-0.166555	-0.143425	1267	UP	ENSG00000259287	RP11-3D4.2	15	cg00894008;cg03058273;cg00012698
chr2	206595862	206596341	480	2	1.2232e-08	0.000759316	-0.162994	-0.143217	8318	UP	ENSG00000118257	NRP2	15	cg03141944;cg08373252
chr16	88589918	88591451	1534	7	9.42064e-47	4.11778e-09	-0.273264	-0.14305	6009	DOWN	ENSG00000261744	RP11-21B21.4	15	cg06647693;cg04247152;cg06913337;cg09962809;cg11846580;cg05067156;cg08705406
chr7	17336978	17337816	839	4	5.84963e-15	0.00598057	-0.312489	-0.142954	253	DOWN	ENSG00000237773	AC003075.4	15	cg17582637;cg20445467;cg18356276;cg10411510
chr2	178137973	178138294	322	2	3.2108e-10	0.000942108	-0.184705	-0.142898	8113	UP	ENSG00000116044	NFE2L2	15	cg03223100;cg24505013
chr2	28556933	28557247	315	2	4.92784e-07	0.00288532	-0.163806	-0.142665	23606	UP	ENSG00000223522	AC093690.1	15	cg16064761;cg00121142
chr13	113398430	113398673	244	2	7.27255e-09	0.00124666	-0.228595	-0.14241	10333	DOWN	ENSG00000232684	ATP11A-AS1	15	cg02417360;cg23034172
chr2	39621470	39621862	393	2	6.88947e-12	0.000262852	-0.158354	-0.142006	710	UP	ENSG00000252239	RNU6-1185P	15	cg09186359;cg12962761
chr2	134090479	134091049	571	3	8.91391e-07	0.00211083	-0.180088	-0.14195	351	UP	ENSG00000252688	RNU6-579P	15	cg22247160;cg26471191;cg04221848
chr17	78724127	78725650	1524	6	8.17347e-20	6.41546e-06	-0.241653	-0.14191	7039	DOWN	ENSG00000141564	RPTOR	15	cg00701918;cg24394819;cg17060157;cg16841014;cg12347344;cg00549398
chr11	74348674	74350090	1417	3	4.44365e-10	1.62871e-05	-0.167379	-0.141779	0	Over	ENSG00000077514	POLD3	15	cg20307740;cg12406507;cg24598635
chr2	242751796	242752475	680	4	1.04668e-15	8.2406e-05	-0.167446	-0.141446	0	Over	ENSG00000204099	NEU4	15	cg11452267;cg20791593;cg25030832;cg18382519
chr16	86912065	86912782	718	4	9.56209e-12	0.000902761	-0.26223	-0.141422	27295	DOWN	ENSG00000260795	RP11-107C10.1	15	cg03685886;cg03447413;cg14947010;cg01329973
chr5	177811198	177812471	1274	4	1.24874e-26	3.24257e-08	-0.28973	-0.141153	6272	DOWN	ENSG00000242341	RN7SL646P	15	cg08930131;cg02087079;cg05151665;cg00234625
chr11	67858441	67859023	583	2	1.70745e-10	0.00389923	-0.19249	-0.141083	1093	UP	ENSG00000110721	CHKA	15	cg13367589;cg17556527
chr8	71069484	71070339	856	3	4.07796e-08	0.000464237	-0.196612	-0.141078	102	UP	ENSG00000140396	NCOA2	15	cg17040092;cg16206284;cg11522042
chr8	22547419	22549103	1685	8	1.75715e-15	2.03657e-05	-0.276744	-0.140911	0	Over	ENSG00000253125	RP11-459E5.1	15	cg14394550;cg11460727;cg05361559;cg07082452;cg11205534;cg03127416;cg23253448;cg08810842
chr3	105157177	105157823	647	2	6.86764e-10	0.000255045	-0.189331	-0.140587	358	UP	ENSG00000170017	ALCAM	15	cg10859424;cg20819424
chr5	124090736	124091456	721	3	3.11264e-15	0.00674934	-0.250297	-0.140429	6235	UP	ENSG00000168916	ZNF608	15	cg21860122;cg00294261;cg08113634
chr12	117131523	117132552	1030	5	4.03548e-14	3.95086e-05	-0.272303	-0.140428	3588	UP	ENSG00000257654	RP11-497G19.2	15	cg13073224;cg00720960;cg20645966;cg19771748;cg10205310
chr22	44964253	44965822	1570	8	3.44512e-32	5.38959e-09	-0.252681	-0.140383	0	Over	ENSG00000187012	LINC00207	15	cg10138313;cg23237516;cg06215908;cg08630959;cg03751365;cg15905630;cg08459553;cg05090375
chr14	65786189	65786975	787	3	2.90947e-07	0.00267228	-0.207935	-0.140183	680	UP	ENSG00000258760	CTD-2509G16.5	15	cg25062381;cg09063281;cg19620124
chr11	44747774	44747912	139	2	3.83118e-08	0.00741415	-0.178573	-0.139951	102	UP	ENSG00000157570	TSPAN18	15	cg25836347;cg08765533
chr1	231819412	231820665	1254	4	5.98997e-16	5.59051e-07	-0.186611	-0.139689	0	Over	ENSG00000162946	DISC1	15	cg15799663;cg08249764;cg02787291;cg15207322
chr17	44897024	44897512	489	3	6.04075e-07	0.00423012	-0.175249	-0.139676	897	UP	ENSG00000108379	WNT3	15	cg24114556;cg15237742;cg00817598
chr10	100142640	100143467	828	2	1.10004e-28	0.00187336	-0.331114	-0.139649	4725	DOWN	ENSG00000119943	PYROXD2	15	cg16200736;cg19567339
chr17	15926697	15926932	236	3	2.19494e-06	0.187931	-0.301574	-0.139615	54	UP	ENSG00000011295	TTC19	15	cg06889349;cg10037404;cg09090988
chr6	90117574	90117722	149	2	1.32722e-06	0.0171967	-0.21563	-0.139528	3501	DOWN	ENSG00000025039	RRAGD	15	cg13151707;cg13907754
chr5	64372215	64372620	406	3	8.45163e-09	0.0171411	-0.215143	-0.139118	46575	UP	ENSG00000207439	Y_RNA	15	cg01280881;cg06761247;cg12815359
chr16	86546374	86550450	4077	19	1.13041e-15	9.36457e-10	-0.277518	-0.138962	2240	DOWN	ENSG00000103241	FOXF1	15	cg27343836;cg02783918;cg07056644;cg10050816;cg02339752;cg07333274;cg04297067;cg06834912;cg13029423;cg04787888;cg03003752;cg08142918;cg09374031;cg08589354;cg24908603;cg05787790;cg27453745;cg09338251;cg00551679
chr16	79882754	79883343	590	2	7.23018e-22	0.00958299	-0.294841	-0.138949	21706	UP	ENSG00000261082	RP11-345M22.3	15	cg25053400;cg17674805
chr13	20650664	20651622	959	3	1.93875e-20	3.10329e-05	-0.155636	-0.138886	4387	UP	ENSG00000237672	KRR1P1	15	cg21794940;cg09056756;cg00131205
chr13	103525619	103526237	619	3	6.29344e-09	0.00272392	-0.212438	-0.138742	847	UP	ENSG00000134899	ERCC5	15	cg20277851;cg25229437;cg13167860
chr9	112969839	112969867	29	3	1.7258e-06	0.00284899	-0.157726	-0.138734	78	UP	ENSG00000188959	C9orf152	15	cg24773040;cg03310603;cg04701108
chr2	45420334	45420623	290	2	1.58443e-10	0.00258222	-0.21768	-0.138554	909	UP	ENSG00000205054	LINC01121	15	cg23786806;cg00267156
chr19	11531874	11532175	302	2	3.51051e-09	0.00125626	-0.149397	-0.138338	1855	UP	ENSG00000205517	RGL3	15	cg09980176;cg01626681
chr8	1948874	1948999	126	2	2.4471e-07	0.00110813	-0.140858	-0.138139	25889	DOWN	ENSG00000270988	RP11-439C15.5	15	cg27126872;cg01540522
chr1	183622007	183622726	720	3	4.2438e-09	0.00554545	-0.204564	-0.137938	0	Over	ENSG00000173627	APOBEC4	15	cg11505048;cg20579480;cg19264170
chr1	967561	967967	407	2	2.02528e-07	0.0040773	-0.174133	-0.137699	1518	UP	ENSG00000188157	AGRN	15	cg02341264;cg02288964
chr2	237981972	237982246	275	2	2.80578e-06	0.0051424	-0.196278	-0.137646	11708	UP	ENSG00000198612	COPS8	15	cg00341522;cg12263377
chr6	151197934	151197986	53	3	1.01487e-17	3.76426e-05	-0.218211	-0.137645	5959	UP	ENSG00000120254	MTHFD1L	15	cg22503444;cg16892627;cg05799340
chrX	149930532	149930926	395	5	3.28772e-16	0.000304139	-0.245472	-0.137497	26660	DOWN	ENSG00000063601	MTMR1	15	cg04325187;cg00881203;cg01162900;cg08457610;cg12226826
chr5	134451535	134451867	333	2	4.44304e-06	0.00476088	-0.148681	-0.137417	4348	UP	ENSG00000248753	CTC-276P9.2	15	cg23201938;cg00070172
chr11	63858820	63858880	61	2	3.94896e-11	0.00018118	-0.208514	-0.13728	9657	DOWN	ENSG00000256481	RP11-21A7A.4	15	cg06709721;cg10675058
chr12	18963829	18964297	469	4	1.6237e-13	0.000122824	-0.182718	-0.137022	72783	DOWN	ENSG00000177938	CAPZA3	15	cg18481322;cg17736808;cg13162780;cg04019374
chr16	75108509	75109493	985	2	4.06589e-21	0.000111028	-0.161766	-0.13699	19548	UP	ENSG00000186187	ZNRF1	15	cg02456934;cg24532782
chr2	8675187	8675599	413	2	1.18804e-07	0.00182014	-0.143466	-0.13698	40031	DOWN	ENSG00000231435	AC011747.3	15	cg22489510;cg21682787
chr3	106782411	106782589	179	2	1.33116e-09	0.00102627	-0.233355	-0.136767	43257	DOWN	ENSG00000239455	RP11-561O4.1	15	cg06317805;cg04225407
chr2	196427684	196427786	103	2	7.69532e-06	0.0105516	-0.199303	-0.136519	9907	DOWN	ENSG00000234919	AC064834.3	15	cg14048158;cg06266994
chr5	83016630	83017184	555	7	1.89942e-19	6.28596e-05	-0.27334	-0.136422	0	Over	ENSG00000145681	HAPLN1	15	cg24314587;cg18343881;cg12199221;cg09893305;cg06434428;cg18024167;cg10962524
chr7	100463206	100464145	940	7	3.46709e-10	0.000499849	-0.175621	-0.136087	614	UP	ENSG00000087077	TRIP6	15	cg01008256;cg26305174;cg19279257;cg00374672;cg12967723;cg04742719;cg19377250
chr2	8464763	8465798	1036	5	1.60445e-23	2.46606e-06	-0.221549	-0.136081	2	UP	ENSG00000236790	LINC00299	15	cg00982487;cg12167548;cg16999626;cg08449791;cg15771369
chr6	109778433	109778682	250	4	1.50169e-13	8.03628e-05	-0.154907	-0.136	1242	UP	ENSG00000135596	MICAL1	15	cg04430024;cg07838230;cg21160679;cg25318211
chr17	46686245	46687312	1068	3	1.64196e-09	0.00463317	-0.173665	-0.135958	556	UP	ENSG00000260027	HOXB7	15	cg27468753;cg20845838;cg22502153
chr1	40154614	40154993	380	2	2.32056e-09	0.000793761	-0.184009	-0.135389	2367	DOWN	ENSG00000116983	HPCAL4	15	cg00974095;cg15901364
chr10	88610737	88611341	605	2	9.38042e-14	0.00416052	-0.251884	-0.13532	4651	DOWN	ENSG00000270874	RP11-420K10.1	15	cg26593228;cg20458692
chr11	128172249	128172596	348	2	3.07498e-10	0.0153202	-0.232161	-0.13525	90916	DOWN	ENSG00000272575	RP11-702B10.1	15	cg07942997;cg10243623
chr2	44522866	44523056	191	2	6.13423e-06	0.00876794	-0.191224	-0.135155	4109	UP	ENSG00000138079	SLC3A1	15	cg24380397;cg03440994
chr9	101610575	101610706	132	2	7.5487e-06	0.00852509	-0.207218	-0.135145	347	UP	ENSG00000119514	GALNT12	15	cg00417826;cg07965822
chr12	12557018	12557322	305	2	2.53782e-19	0.00384099	-0.248164	-0.135067	46665	DOWN	ENSG00000165714	LOH12CR1	15	cg20819519;cg06122405
chr12	92464984	92465429	446	2	7.18365e-09	0.0169327	-0.290994	-0.13495	42950	UP	ENSG00000257242	C12orf79	15	cg15724229;cg14690837
chr7	42265517	42265817	301	2	2.37369e-07	0.472828	-0.269406	-0.134538	1502	DOWN	ENSG00000106571	GLI3	15	cg15078211;cg10055593
chr17	43058273	43058567	295	2	1.04549e-07	0.00150636	-0.179221	-0.134391	1314	UP	ENSG00000267788	CTD-2534I21.9	15	cg00267140;cg16995905
chr14	77763025	77763369	345	2	5.83697e-11	0.0498203	-0.259087	-0.134306	174	UP	ENSG00000009830	POMT2	15	cg06320471;cg17704620
chr2	121351195	121351499	305	2	9.02077e-07	0.0109119	-0.20836	-0.134204	35509	UP	ENSG00000232140	AC073257.1	15	cg23222591;cg11259746
chr14	95600774	95601239	466	3	4.07858e-10	0.00643543	-0.259885	-0.133979	969	UP	ENSG00000100697	DICER1	15	cg05604056;cg01049870;cg25594260
chr22	37606333	37606947	615	5	2.75514e-16	0.00104523	-0.233561	-0.133909	57	DOWN	ENSG00000183473	SSTR3	15	cg02478380;cg07753051;cg10649356;cg20452608;cg21034311
chr2	68348223	68348796	574	3	4.32998e-10	0.00262246	-0.225468	-0.133483	3600	UP	ENSG00000236259	AC017083.2	15	cg10099758;cg12905710;cg10212432
chr3	97666280	97666878	599	2	4.19649e-14	0.134325	-0.269844	-0.133444	34	UP	ENSG00000170854	MINA	15	cg24224180;cg05164885
chr5	172657273	172657465	193	2	4.33009e-06	0.0100049	-0.147685	-0.133421	3846	UP	ENSG00000254200	RPL7AP33	15	cg02692390;cg12838061
chr4	53811433	53811445	13	2	6.31796e-14	3.88626e-05	-0.15225	-0.133196	370	UP	ENSG00000248115	RP11-752D24.2	15	cg02393264;cg08192305
chr1	82165095	82165326	232	4	7.65803e-09	0.000382354	-0.17424	-0.132958	128	UP	ENSG00000117114	LPHN2	15	cg13471209;cg09507039;cg00759301;cg00856273
chr10	80195334	80195602	269	2	3.2186e-06	0.00516595	-0.164795	-0.132928	29032	DOWN	ENSG00000230417	LINC00856	15	cg11348746;cg13743822
chr10	134221503	134222218	716	4	2.09096e-07	0.00150764	-0.208025	-0.132624	10368	UP	ENSG00000231705	RP11-432J24.2	15	cg13506288;cg06547490;cg00045902;cg00818106
chr5	33888415	33889461	1047	4	4.27276e-21	1.25137e-05	-0.309346	-0.132571	147	UP	ENSG00000201623	RNU6-923P	15	cg08768395;cg09521689;cg05077768;cg21620879
chr19	45776576	45777023	448	2	9.74708e-09	0.00228855	-0.203706	-0.132464	1841	DOWN	ENSG00000007047	MARK4	15	cg15956396;cg00724936
chr7	86737928	86738830	903	3	3.46121e-11	7.03939e-06	-0.15243	-0.132364	24	UP	ENSG00000261462	CTA-254O6.1	15	cg12626381;cg18281509;cg02198033
chr1	8076599	8076806	208	3	2.1059e-17	0.000707221	-0.227116	-0.132279	905	UP	ENSG00000116285	ERRFI1	15	cg15314328;cg23922638;cg14178899
chr2	135985164	135986008	845	2	1.73833e-22	0.00588699	-0.290301	-0.132017	0	Over	ENSG00000121988	ZRANB3	15	cg09928736;cg05676570
chr4	103245785	103246653	869	4	6.63748e-29	0.000369751	-0.295605	-0.131694	19642	DOWN	ENSG00000138821	SLC39A8	15	cg18615806;cg14962136;cg19327976;cg20104379
chr1	171621279	171622780	1502	6	1.50269e-28	2.06735e-06	-0.251059	-0.131688	0	Over	ENSG00000034971	MYOC	15	cg04106076;cg09630122;cg22077553;cg01410279;cg14937916;cg20686584
chr10	43476985	43477278	294	4	2.89845e-22	1.25904e-06	-0.177635	-0.131458	29	UP	ENSG00000229630	RP11-124O11.2	15	cg08511853;cg19396218;cg24867804;cg23673590
chr16	57096129	57096485	357	2	2.86405e-08	0.000626736	-0.156528	-0.131454	3016	DOWN	ENSG00000140853	NLRC5	15	cg18258710;cg01517277
chr5	16741057	16742666	1610	6	2.32687e-22	1.03053e-06	-0.203476	-0.131383	0	Over	ENSG00000145555	MYO10	15	cg00265412;cg08872736;cg15817130;cg14689338;cg12608692;cg06760839
chr3	55682470	55682558	89	2	1.70569e-08	0.00234314	-0.197658	-0.13135	1215	UP	ENSG00000187672	ERC2	15	cg11802985;cg03990813
chr12	109162390	109162748	359	6	4.66991e-20	1.20719e-06	-0.22039	-0.131178	9298	DOWN	ENSG00000264043	SNORA40	15	cg09601505;cg18041884;cg10800464;cg20236513;cg13208413;cg12610312
chr18	22907319	22908222	904	5	1.33599e-18	2.20154e-05	-0.173985	-0.130981	5019	UP	ENSG00000198795	ZNF521	15	cg23639898;cg16349564;cg03594827;cg15830029;cg11257766
chr1	61439110	61439341	232	2	1.13287e-06	0.00284502	-0.18885	-0.130871	2661	UP	ENSG00000237928	RP4-668G5.1	15	cg16638429;cg15738268
chr11	9588130	9588384	255	2	8.20292e-09	0.00385785	-0.188509	-0.130818	6843	UP	ENSG00000166483	WEE1	15	cg19851672;cg07572714
chr10	81200338	81200991	654	2	2.43847e-11	0.000481684	-0.170119	-0.130734	2983	DOWN	ENSG00000165424	ZCCHC24	15	cg19435445;cg18261944
chr7	2738728	2738961	234	4	2.31421e-17	4.20173e-06	-0.172534	-0.130702	2693	UP	ENSG00000174945	AMZ1	15	cg22124564;cg05864433;cg01801101;cg14895775
chr7	132036838	132037036	199	2	7.07248e-08	0.00146192	-0.174967	-0.130642	56	UP	ENSG00000223436	AC011625.1	15	cg08260766;cg18584618
chr15	101211792	101212275	484	3	1.48906e-09	0.000146744	-0.13763	-0.130501	24931	UP	ENSG00000259381	RP11-192M23.1	15	cg15577767;cg04887049;cg08247166
chr16	17436920	17437043	124	3	1.47329e-09	0.000247145	-0.163332	-0.130446	26538	DOWN	ENSG00000103489	XYLT1	15	cg14853432;cg10363495;cg15619756
chr15	62149079	62149916	838	3	1.25073e-10	9.84037e-05	-0.175509	-0.130327	86	UP	ENSG00000129003	VPS13C	15	cg09244096;cg21810935;cg04682420
chr5	167088097	167089184	1088	4	4.51874e-12	6.34765e-06	-0.161268	-0.130215	610	UP	ENSG00000254187	CTB-78F1.1	15	cg18675899;cg23981116;cg26758826;cg19450817
chr9	134042691	134043270	580	4	1.79557e-20	3.45021e-05	-0.210105	-0.130186	0	Over	ENSG00000236986	RP11-544A12.4	15	cg08910922;cg19987863;cg11142631;cg09347229
chr14	54468109	54468344	236	2	7.81722e-08	0.000857377	-0.143595	-0.130155	9395	UP	ENSG00000224004	ATP5C1P1	15	cg00216205;cg05846899
chr6	149804659	149805292	634	2	1.02914e-15	0.176187	-0.260091	-0.130029	347	UP	ENSG00000178199	ZC3H12D	15	cg23617037;cg16661800
chr17	71065055	71065768	714	2	1.44688e-06	0.000895234	-0.159681	-0.129658	627	UP	ENSG00000266501	RP11-766H1.1	15	cg14673722;cg18669210
chr11	119212767	119212949	183	2	9.43689e-08	0.00312912	-0.151016	-0.129444	1173	UP	ENSG00000223953	C1QTNF5	15	cg25835277;cg15826952
chr19	44231413	44231489	77	2	1.07316e-06	0.00180413	-0.144346	-0.129407	5772	DOWN	ENSG00000105771	SMG9	15	cg05882785;cg03043556
chr8	144962931	144962981	51	2	7.47954e-08	0.00105614	-0.136427	-0.12929	10298	UP	ENSG00000227184	EPPK1	15	cg21670944;cg18245316
chr5	41809304	41809936	633	2	2.29268e-09	0.000186113	-0.174032	-0.12908	14558	UP	ENSG00000083720	OXCT1	15	cg25077243;cg10654803
chr1	204828772	204829172	401	2	1.10317e-10	0.0590468	-0.25029	-0.128916	10559	UP	ENSG00000163531	NFASC	15	cg03183820;cg09738011
chr19	1616599	1616623	25	2	6.88731e-07	0.00281753	-0.134429	-0.128637	4	UP	ENSG00000252933	RNU6-1223P	15	cg17758562;cg21866856
chr20	583692	584005	314	2	1.07551e-14	0.00156554	-0.201782	-0.128427	7036	DOWN	ENSG00000125878	TCF15	15	cg23943336;cg05977697
chr19	18852020	18853231	1212	3	1.72082e-08	0.000116439	-0.168318	-0.128355	488	UP	ENSG00000105662	CRTC1	15	cg12084484;cg06726921;cg03265418
chr17	46642878	46643727	850	3	8.0592e-12	0.000230858	-0.143778	-0.128332	7657	DOWN	ENSG00000120093	HOXB3	15	cg22813133;cg25032089;cg04478678
chr3	158785756	158787458	1703	11	2.0992e-29	1.81194e-11	-0.178853	-0.128163	0	Over	ENSG00000214216	IQCJ	15	cg03321135;cg09784347;cg02325869;cg14191999;cg12094084;cg08424317;cg17255703;cg22652435;cg02247131;cg26659665;cg15736726
chr8	131773121	131773696	576	2	2.0833e-17	0.0356953	-0.25137	-0.128138	105162	UP	ENSG00000253656	KB-1568E2.1	15	cg12185975;cg18649846
chr12	54428171	54428592	422	2	2.84872e-08	0.0408725	-0.213604	-0.128113	436	DOWN	ENSG00000207571	MIR615	15	cg05987823;cg00218447
chr10	125803767	125804060	294	3	7.20088e-09	0.00295856	-0.200323	-0.128062	2180	DOWN	ENSG00000182022	CHST15	15	cg23899168;cg02408538;cg03284640
chr19	720793	720993	201	2	1.94403e-06	0.00413069	-0.133875	-0.127951	1510	UP	ENSG00000099864	PALM	15	cg14695566;cg02804100
chr16	67475696	67476137	442	2	1.28458e-07	0.00329437	-0.138799	-0.127797	60	UP	ENSG00000159720	ATP6V0D1	15	cg22153516;cg05883442
chr13	94822726	94822910	185	2	4.30576e-08	0.00286012	-0.184619	-0.127706	17334	DOWN	ENSG00000236520	GPC6-AS1	15	cg11134334;cg10126552
chrX	48326650	48328694	2045	9	9.59073e-49	6.89315e-07	-0.371364	-0.127589	0	Over	ENSG00000017483	SLC38A5	15	cg18616724;cg24152857;cg16175497;cg20495737;cg17590101;cg19407886;cg13060629;cg14522327;cg21197919
chr3	88050165	88050264	100	2	4.20962e-08	0.000905374	-0.147258	-0.127495	10318	DOWN	ENSG00000179097	HTR1F	15	cg08967764;cg05459233
chr1	179697933	179698101	169	2	5.11074e-06	0.00631906	-0.192116	-0.127174	1250	UP	ENSG00000243062	RP11-12M5.1	15	cg14863831;cg14214803
chr10	88124374	88124564	191	2	7.44437e-07	0.0247466	-0.138629	-0.127151	1670	DOWN	ENSG00000182771	GRID1	15	cg08529931;cg08040689
chr3	133776930	133777877	948	4	9.67616e-30	3.11904e-07	-0.234919	-0.126995	437	UP	ENSG00000243832	RP11-202A13.1	15	cg03391417;cg16782084;cg07074099;cg16951947
chr5	37952598	37953410	813	4	3.62385e-16	0.000302411	-0.348017	-0.12674	93	UP	ENSG00000248533	CTD-2130F23.1	15	cg14121987;cg10606029;cg03622604;cg25385648
chr19	19739792	19740381	590	4	2.0116e-09	0.0131363	-0.178618	-0.126688	52	UP	ENSG00000064547	LPAR2	15	cg08778659;cg15160859;cg10521852;cg04608746
chr8	71060628	71060638	11	2	3.16507e-09	0.000468859	-0.154775	-0.126545	6	UP	ENSG00000140396	NCOA2	15	cg07101082;cg20699548
chr2	180611926	180612075	150	4	4.27935e-12	5.48171e-05	-0.162983	-0.126538	1156	UP	ENSG00000144331	ZNF385B	15	cg07802992;cg15474994;cg13738007;cg27280943
chr3	197192992	197193168	177	2	2.64966e-11	0.00013175	-0.178044	-0.126386	7715	DOWN	ENSG00000237167	AC128709.2	15	cg12268075;cg24435939
chr6	25166749	25166934	186	2	5.44084e-09	0.00151763	-0.177159	-0.126268	0	Over	ENSG00000168405	CMAHP	15	cg12144776;cg08215583
chr2	220969663	220970010	348	2	4.62789e-06	0.00389061	-0.143654	-0.12623	366	UP	ENSG00000239498	AC114765.1	15	cg21406859;cg20549620
chr8	39956796	39957750	955	3	5.69551e-12	0.000392302	-0.159324	-0.126066	3937	UP	ENSG00000253381	RP11-359E19.1	15	cg15671775;cg23538418;cg09063809
chrX	53311582	53312100	519	3	6.13645e-11	0.00321629	-0.176982	-0.125943	785	UP	ENSG00000124313	IQSEC2	15	cg10779454;cg00321056;cg05696595
chr9	126775263	126775546	284	2	1.47286e-06	0.00553779	-0.191301	-0.125793	626	DOWN	ENSG00000106689	LHX2	15	cg14305801;cg00982919
chr6	170372273	170372415	143	2	4.0209e-08	0.00575472	-0.178353	-0.125753	105325	UP	ENSG00000232197	RP11-302L19.1	15	cg02951338;cg07926232
chr9	71293537	71293643	107	2	1.86228e-12	0.00102862	-0.218681	-0.125745	26931	UP	ENSG00000107242	PIP5K1B	15	cg11731591;cg05615996
chr1	112032288	112033176	889	3	2.04038e-14	0.00359308	-0.361774	-0.125711	0	Over	ENSG00000200360	RNU6-792P	15	cg01854641;cg11694201;cg27663181
chr9	3256732	3257397	666	3	2.77083e-08	0.00334462	-0.198244	-0.1257	0	Over	ENSG00000080298	RFX3	15	cg07036492;cg05417534;cg08347063
chr12	72667707	72669293	1587	4	2.59669e-26	4.43694e-05	-0.247977	-0.125552	0	Over	ENSG00000236333	TRHDE-AS1	15	cg01976374;cg19516457;cg01734651;cg07095518
chr11	2832861	2833259	399	2	1.42675e-09	0.00052323	-0.131655	-0.125447	34055	DOWN	ENSG00000053918	KCNQ1	15	cg03155200;cg03571121
chr1	56654760	56654878	119	2	1.87277e-06	0.00241502	-0.186261	-0.125353	19249	DOWN	ENSG00000229871	RP4-710M16.1	15	cg15885139;cg09233658
chr2	708656	709442	787	6	1.80506e-24	2.43218e-05	-0.307028	-0.125049	15420	UP	ENSG00000233970	AC092159.3	15	cg14585167;cg09110388;cg07476472;cg18746073;cg21565937;cg20893172
chr17	1645805	1646196	392	4	8.65758e-13	5.39338e-05	-0.157667	-0.12496	0	Over	ENSG00000167711	SERPINF2	15	cg07433905;cg02171814;cg06387669;cg07544121
chr8	127832164	127832509	346	2	7.13568e-10	0.000339409	-0.137389	-0.124751	26790	UP	ENSG00000253438	PCAT1	15	cg03626256;cg11340672
chr17	14219881	14219963	83	2	6.56005e-07	0.00148222	-0.160809	-0.124667	10688	UP	ENSG00000266378	RP11-214O1.3	15	cg12529131;cg14208334
chr12	71988043	71988456	414	2	3.22873e-06	0.00237262	-0.155854	-0.124461	10410	UP	ENSG00000257761	RP11-186F10.2	15	cg16633930;cg00706820
chr13	36048892	36050993	2102	16	2.02635e-25	5.7633e-07	-0.227273	-0.124354	0	Over	ENSG00000180660	MAB21L1	15	cg01952313;cg12573705;cg16877681;cg05093686;cg12029639;cg21884062;cg10587183;cg03014934;cg13238479;cg15259593;cg21392700;cg15561647;cg12178237;cg22855860;cg03356172;cg00505001
chr3	187236996	187237302	307	3	1.66689e-14	0.00259233	-0.194791	-0.124204	70362	DOWN	ENSG00000228952	RP11-567G11.1	15	cg06941757;cg19544190;cg00701242
chr17	46666926	46670029	3104	19	9.39096e-30	7.14755e-10	-0.238923	-0.123966	0	Over	ENSG00000233101	HOXB-AS3	15	cg19047868;cg12744859;cg00711072;cg00646731;cg17062109;cg00690402;cg02642822;cg09595185;cg01351315;cg25365260;cg09704116;cg13994241;cg10588962;cg22660299;cg24210813;cg21242356;cg05555337;cg25960038;cg04196862
chr3	112887453	112887568	116	3	3.0622e-09	0.000194593	-0.150013	-0.123748	786	UP	ENSG00000243795	RP11-572M11.3	15	cg14159042;cg05307818;cg18270463
chr1	101461220	101462013	794	3	1.09343e-06	0.00111809	-0.134064	-0.123163	190	DOWN	ENSG00000235795	RP11-421L21.2	15	cg06613350;cg10538719;cg13339116
chr5	95582921	95583441	521	4	2.50029e-19	1.71104e-06	-0.194635	-0.122512	38	UP	ENSG00000250158	RP11-254I22.2	15	cg05061672;cg24299541;cg05612966;cg20753349
chr15	57798460	57798488	29	2	1.74541e-07	0.00192144	-0.134586	-0.122504	22718	DOWN	ENSG00000261265	CTD-2515H24.4	15	cg11985012;cg07378725
chr3	192535635	192536007	373	2	4.01502e-11	0.000850384	-0.154935	-0.122496	50081	UP	ENSG00000114279	FGF12	15	cg00335428;cg19511386
chr7	36445177	36446141	965	5	8.41776e-15	0.00194599	-0.233128	-0.122457	0	Over	ENSG00000011426	ANLN	15	cg17885507;cg00267323;cg03020852;cg11691710;cg14197123
chr13	28981161	28981293	133	3	4.1828e-08	0.00150238	-0.144584	-0.12188	60734	UP	ENSG00000102755	FLT1	15	cg10667166;cg05726785;cg18977539
chr3	190418937	190419123	187	3	1.3242e-09	0.0213865	-0.199067	-0.121855	2299	UP	ENSG00000228730	RP11-95L3.2	15	cg12728129;cg25945207;cg07228359
chr15	70011565	70011984	420	2	1.23718e-13	0.132894	-0.246245	-0.121847	11176	DOWN	ENSG00000238870	AC009677.1	15	cg23814696;cg10509784
chr14	103046300	103046663	364	3	4.56743e-07	0.00156438	-0.16584	-0.121519	2850	DOWN	ENSG00000239224	RN7SL546P	15	cg16215312;cg09460766;cg24995503
chr11	11138481	11139293	813	4	3.54523e-13	0.000106067	-0.206036	-0.121505	107	UP	ENSG00000254401	RP11-179A10.1	15	cg02670027;cg23379677;cg03740455;cg10765777
chr3	126668133	126668502	370	2	2.58247e-14	0.00462782	-0.23041	-0.121223	7350	UP	ENSG00000159685	CHCHD6	15	cg20284508;cg24448870
chr11	111781721	111782364	644	6	3.79714e-21	1.77185e-05	-0.208072	-0.121078	103	UP	ENSG00000109846	CRYAB	15	cg14276286;cg26296901;cg14278787;cg15227610;cg18762111;cg08801037
chr6	47215308	47215645	338	2	8.81368e-09	0.0776535	-0.221523	-0.120956	61995	DOWN	ENSG00000146072	TNFRSF21	15	cg02311864;cg27254970
chr5	118741167	118741229	63	2	1.99771e-06	0.00214084	-0.170604	-0.120671	40181	UP	ENSG00000202092	RNA5SP190	15	cg00202992;cg01741352
chr9	93728305	93728457	153	2	4.51546e-06	0.0178396	-0.160056	-0.120425	629	UP	ENSG00000228216	RP11-367F23.1	15	cg17596217;cg14832271
chr5	73130143	73130915	773	2	5.5974e-08	0.000580812	-0.16198	-0.120376	0	Over	ENSG00000214944	ARHGEF28	15	cg02538667;cg22209585
chr3	188843827	188844210	384	2	1.50513e-08	0.108735	-0.238734	-0.120342	636	UP	ENSG00000188001	TPRG1	15	cg07080443;cg04227118
chr3	111327532	111327958	427	2	3.87043e-10	0.128401	-0.246978	-0.120013	13241	UP	ENSG00000177494	ZBED2	15	cg24366261;cg14627404
chr3	15382723	15383022	300	4	2.09395e-12	0.000171963	-0.202204	-0.119758	0	Over	ENSG00000131370	SH3BP5	15	cg26775087;cg06108549;cg01788682;cg05046996
chr6	32043561	32045525	1965	15	7.74871e-47	1.24331e-06	-0.32614	-0.119636	879	DOWN	ENSG00000252512	RNA5SP206	15	cg08660959;cg20407792;cg03204140;cg22825871;cg25962829;cg04492496;cg05569328;cg05423418;cg23164535;cg27428104;cg15318957;cg07485305;cg15179921;cg02133510;cg04076535
chr3	122843126	122844002	877	2	8.46715e-26	0.00163012	-0.261077	-0.119556	212	DOWN	ENSG00000065485	PDIA5	15	cg15990239;cg16593468
chr2	10545065	10545842	778	5	8.41106e-13	0.000386903	-0.15866	-0.119548	14304	UP	ENSG00000115756	HPCAL1	15	cg08299809;cg00850391;cg26580466;cg04959713;cg04055223
chr17	46671332	46674514	3183	19	5.06354e-17	7.16138e-07	-0.255641	-0.119399	0	Over	ENSG00000108511	HOXB6	15	cg14126688;cg00682096;cg22583148;cg21180726;cg24626312;cg01774894;cg10308785;cg01405107;cg07844181;cg21864868;cg18127922;cg11352083;cg26279336;cg07676709;cg00632306;cg05487507;cg17431990;cg20184247;cg09601584
chr11	70670405	70671065	661	4	6.55321e-10	0.00406371	-0.166768	-0.11907	1579	DOWN	ENSG00000162105	SHANK2	15	cg11999601;cg03905795;cg04484814;cg07841070
chr8	94710755	94711282	528	3	8.72525e-14	0.0210265	-0.187085	-0.119047	0	Over	ENSG00000188343	FAM92A1	15	cg00969165;cg23501843;cg22967523
chr14	22969695	22971114	1420	9	1.79842e-29	0.000497401	-0.284375	-0.11895	0	Over	ENSG00000211850	TRAJ39	15	cg24018633;cg03902874;cg14057832;cg21646437;cg07448627;cg21199629;cg20788508;cg19758746;cg16302916
chr18	46450148	46450183	36	2	9.54819e-08	0.0031472	-0.118899	-0.118893	6368	DOWN	ENSG00000101665	SMAD7	15	cg11642009;cg14138002
chr2	114723871	114724606	736	2	2.15393e-10	4.97202e-05	-0.198239	-0.118839	12539	UP	ENSG00000234199	AC010982.1	15	cg06726496;cg01914749
chr3	125989399	125990056	658	2	1.64729e-13	0.00467852	-0.209941	-0.118622	3738	DOWN	ENSG00000250934	RP11-71E19.1	15	cg17573586;cg19333992
chr5	139104833	139104912	80	2	7.30535e-07	0.00169011	-0.142793	-0.118536	7157	UP	ENSG00000200756	RNU6-236P	15	cg05377560;cg19607021
chr3	14470999	14471887	889	2	7.07388e-23	0.000534563	-0.160444	-0.118358	2290	UP	ENSG00000131389	SLC6A6	15	cg10973922;cg14029723
chr3	189625627	189625912	286	3	8.85353e-08	0.00343985	-0.153319	-0.118355	55997	DOWN	ENSG00000090530	LEPREL1	15	cg14742225;cg13308900;cg11331930
chr3	129180151	129180819	669	2	6.52611e-07	0.00126072	-0.126791	-0.118219	0	Over	ENSG00000163913	IFT122	15	cg07587746;cg02397893
chr8	42072523	42073005	483	2	2.89691e-10	0.000537724	-0.123006	-0.118054	7280	UP	ENSG00000104368	PLAT	15	cg12751127;cg00499595
chr16	88554420	88555715	1296	4	5.1348e-15	3.10999e-05	-0.157855	-0.117866	19093	DOWN	ENSG00000263456	MIR5189	15	cg05452084;cg00164583;cg01174752;cg02361013
chr1	220958670	220959227	558	2	1.7968e-10	0.0644679	-0.239997	-0.117681	873	UP	ENSG00000186205	2001-03-01	15	cg04396721;cg12581970
chr5	115872204	115872550	347	3	2.5048e-08	0.000651176	-0.147004	-0.11761	49	UP	ENSG00000092421	SEMA6A	15	cg10054878;cg07913976;cg17228958
chr17	78922044	78923344	1301	5	2.05951e-16	4.29767e-05	-0.189185	-0.117559	0	Over	ENSG00000141564	RPTOR	15	cg19443023;cg26729320;cg06420480;cg13597013;cg13762486
chr11	47428611	47429196	586	3	5.04471e-16	0.00145251	-0.235782	-0.117535	0	Over	ENSG00000165915	SLC39A13	15	cg21992694;cg16237302;cg10182637
chr19	14134497	14134553	57	2	2.37495e-06	0.00427873	-0.17093	-0.1175	4406	UP	ENSG00000171136	RLN3	15	cg09717998;cg01054511
chr13	103719706	103720291	586	4	4.21884e-15	0.000502031	-0.207534	-0.117407	509	UP	ENSG00000125255	SLC10A2	15	cg09125550;cg22971191;cg14479139;cg19892727
chr20	48221134	48221199	66	2	1.63373e-07	0.0098885	-0.176147	-0.117367	17915	DOWN	ENSG00000265225	AL118525.1	15	cg13867082;cg17709086
chr5	92615296	92615476	181	2	9.54053e-07	0.0108749	-0.179416	-0.117298	12160	DOWN	ENSG00000213730	POLD2P1	15	cg24636944;cg06071744
chr10	88427400	88427813	414	3	1.37204e-08	0.00817713	-0.179946	-0.11721	392	UP	ENSG00000122367	LDB3	15	cg11776930;cg09138865;cg00458754
chr15	67200651	67200879	229	2	1.32756e-09	0.000356219	-0.120322	-0.117191	11269	UP	ENSG00000259437	RP11-798K3.4	15	cg07267547;cg27058988
chr17	8926755	8928028	1274	6	1.8104e-23	4.60736e-05	-0.275787	-0.117167	1134	DOWN	ENSG00000065320	NTN1	15	cg19711783;cg22937649;cg01862363;cg19788727;cg05976500;cg02481697
chr12	54401665	54402468	804	5	8.5662e-28	0.00105458	-0.244026	-0.116873	363	UP	ENSG00000037965	HOXC8	15	cg13387425;cg22660542;cg26235685;cg14301713;cg27613172
chr11	101897185	101897549	365	2	3.62113e-07	0.00141099	-0.159353	-0.11677	20624	UP	ENSG00000137691	C11orf70	15	cg27101153;cg00389547
chr12	28978454	28979623	1170	3	1.3608e-14	1.18139e-06	-0.164862	-0.116667	0	Over	ENSG00000256513	RP11-977P2.1	15	cg19183365;cg22270798;cg25322843
chr12	26125772	26126393	622	3	2.52304e-16	0.00113165	-0.216064	-0.116613	294	UP	ENSG00000123094	RASSF8	15	cg21917295;cg01248315;cg22647260
chr16	67466260	67466470	211	2	6.16079e-11	0.000607004	-0.123046	-0.116581	124	UP	ENSG00000203401	AC009061.1	15	cg13678281;cg01443318
chr15	100016352	100016836	485	3	1.67831e-13	0.0235312	-0.177251	-0.116579	533	UP	ENSG00000068305	MEF2A	15	cg03637722;cg05854892;cg08324424
chr2	8378838	8379176	339	2	1.72111e-11	0.000759009	-0.135958	-0.116334	39037	DOWN	ENSG00000235665	LINC00298	15	cg18142637;cg24548325
chr5	167135977	167136663	687	2	1.03528e-07	0.000611217	-0.128428	-0.11629	11704	UP	ENSG00000253357	CTB-78F1.2	15	cg09423037;cg22239322
chr22	32331993	32332694	702	2	1.33074e-14	0.000717333	-0.18067	-0.11623	1708	DOWN	ENSG00000128254	C22orf24	15	cg15719635;cg06799784
chr11	1421113	1421209	97	3	5.89315e-09	0.000576872	-0.135775	-0.116219	9420	UP	ENSG00000174672	BRSK2	15	cg07067744;cg18049328;cg09291824
chr16	67967704	67967793	90	2	3.91159e-11	0.000264074	-0.124248	-0.116102	1386	UP	ENSG00000141086	CTRL	15	cg01626322;cg08074699
chr3	158679386	158679984	599	5	4.19855e-08	0.0023114	-0.14001	-0.116091	39	UP	ENSG00000250588	IQCJ-SCHIP1	15	cg14031698;cg02279465;cg25067723;cg16219860;cg11560910
chr20	36793322	36793373	52	2	8.0525e-08	0.000771072	-0.169836	-0.115618	287	DOWN	ENSG00000198959	TGM2	15	cg17083925;cg06690898
chr12	116958585	116958936	352	3	2.11593e-16	0.00736743	-0.22639	-0.11549	2921	DOWN	ENSG00000258018	RP11-148B3.1	15	cg19192108;cg22921147;cg00504652
chr11	72064120	72064988	869	4	1.12551e-14	0.00215344	-0.181188	-0.115489	571	UP	ENSG00000255672	RP11-45F15.2	15	cg17163381;cg06922393;cg17458107;cg17653670
chr7	27135147	27135214	68	3	1.14055e-06	0.0140172	-0.145218	-0.115374	51	UP	ENSG00000233429	HOTAIRM1	15	cg27180314;cg03116258;cg07450037
chr3	44100063	44100380	318	2	3.16176e-08	0.00133656	-0.116246	-0.115269	12198	UP	ENSG00000252980	RNU6-367P	15	cg19605110;cg24532083
chr8	103803399	103803666	268	2	2.27405e-06	0.00611091	-0.131272	-0.115154	14078	UP	ENSG00000253669	KB-1732A1.1	15	cg08977866;cg25424986
chr12	1937877	1938156	280	3	1.08473e-07	0.0038723	-0.197414	-0.115094	1147	DOWN	ENSG00000166159	LRTM2	15	cg01214459;cg03882634;cg16196728
chr5	53750818	53752133	1316	6	1.59318e-15	0.00590611	-0.245	-0.115038	0	Over	ENSG00000169271	HSPB3	15	cg17839166;cg21168101;cg04444969;cg11391732;cg20169062;cg01246617
chr1	4190881	4191364	484	3	2.31967e-17	0.000125207	-0.205647	-0.114991	44594	DOWN	ENSG00000229280	RP11-374C13.1	15	cg17899889;cg14494450;cg00600854
chr4	24246786	24246986	201	2	1.47044e-09	0.00021434	-0.129373	-0.114955	175937	DOWN	ENSG00000222262	AC092846.1	15	cg05700616;cg09621154
chr4	169230359	169230566	208	2	1.75368e-10	0.000190129	-0.13021	-0.114938	1276	UP	ENSG00000238744	snoU13	15	cg19527326;cg14855796
chr9	128818525	128819969	1445	6	7.08932e-25	5.06861e-08	-0.193503	-0.114922	0	Over	ENSG00000232413	RP11-343J18.2	15	cg09232790;cg18935607;cg11228392;cg13903282;cg22707750;cg13595308
chr11	36406700	36407423	724	4	1.11116e-09	0.000322802	-0.144571	-0.114886	647	UP	ENSG00000255186	RP11-514F3.5	15	cg20793664;cg22557777;cg03426940;cg16522885
chr8	39835697	39836064	368	5	4.45746e-12	0.000129623	-0.136611	-0.114768	9197	UP	ENSG00000188676	IDO2	15	cg01466330;cg18985133;cg18716679;cg05893709;cg05621259
chr20	30184079	30184747	669	2	1.74503e-07	0.00070207	-0.13567	-0.114719	8338	UP	ENSG00000125968	ID1	15	cg21077644;cg20063241
chr12	52311060	52311706	647	2	3.20251e-17	0.0053513	-0.217589	-0.114662	1562	DOWN	ENSG00000139567	ACVRL1	15	cg07810384;cg08447934
chr11	64327960	64328194	235	2	5.12791e-08	0.00370154	-0.170243	-0.114447	1359	UP	ENSG00000168065	SLC22A11	15	cg07559401;cg11536675
chr8	19188603	19188674	72	2	5.04172e-08	0.000601419	-0.145861	-0.114336	11501	DOWN	ENSG00000104611	SH2D4A	15	cg22063959;cg06940267
chr1	110165236	110168738	3503	21	5.33121e-93	4.46703e-17	-0.264866	-0.114221	0	Over	ENSG00000116337	AMPD2	15	cg27565899;cg25110106;cg21644334;cg03937605;cg09420572;cg08739693;cg05356742;cg11807688;cg11883815;cg17036469;cg11864114;cg25772143;cg16140253;cg08658282;cg18439445;cg12447688;cg20253872;cg01506154;cg02988730;cg20849824;cg15716598
chr8	106799361	106800752	1392	5	3.12179e-11	0.000143333	-0.175125	-0.114164	191	UP	ENSG00000169946	ZFPM2	15	cg02794319;cg10702286;cg01704666;cg10353174;cg19590050
chr2	7171869	7172724	856	9	2.16219e-14	1.03317e-05	-0.183927	-0.114141	34797	DOWN	ENSG00000151692	RNF144A	15	cg09898318;cg21486510;cg02266822;cg13464573;cg27281690;cg27144453;cg19240637;cg05087455;cg03233225
chr8	49468988	49470964	1977	7	1.01731e-24	3.97192e-05	-0.362886	-0.113884	0	Over	ENSG00000253688	RP11-567J20.2	15	cg10826197;cg00634483;cg20564283;cg19619518;cg25673784;cg14861481;cg09266602
chr5	119846010	119846291	282	2	1.77909e-06	0.00598302	-0.180788	-0.11384	20867	UP	ENSG00000184838	PRR16	15	cg05893843;cg11289601
chr9	34652906	34653580	675	3	5.6684e-09	0.000705658	-0.149747	-0.113663	280	UP	ENSG00000137070	IL11RA	15	cg02306492;cg21504624;cg03534770
chr7	2646782	2647589	808	5	2.08532e-10	0.000868439	-0.178499	-0.113594	9021	DOWN	ENSG00000106012	IQCE	15	cg22051853;cg14042143;cg03179542;cg16313758;cg04955333
chr21	47313717	47314068	352	2	1.91053e-07	0.047612	-0.193217	-0.113466	0	Over	ENSG00000183570	PCBP3	15	cg10322688;cg23557928
chr19	49939549	49940062	514	6	1.37242e-09	0.00105578	-0.19747	-0.113299	111	UP	ENSG00000104888	SLC17A7	15	cg00740822;cg20979061;cg02615582;cg14767950;cg00392377;cg16909495
chr2	85363190	85363556	367	3	6.86268e-17	0.000378779	-0.171033	-0.11325	1698	DOWN	ENSG00000152284	TCF7L1	15	cg17137307;cg06430029;cg14110982
chr20	49066750	49068130	1381	4	3.48695e-11	0.000170737	-0.173076	-0.112997	20729	UP	ENSG00000244376	RN7SL636P	15	cg05632718;cg19552380;cg06570075;cg21225690
chr17	64959947	64960282	336	4	2.69211e-06	0.00385216	-0.115886	-0.112877	743	UP	ENSG00000075461	CACNG4	15	cg26743024;cg22963267;cg16116425;cg01097995
chr16	68508788	68509072	285	2	9.97742e-10	0.000304138	-0.127629	-0.112827	220	UP	ENSG00000199263	Y_RNA	15	cg25547221;cg12868184
chr4	186337398	186337754	357	4	3.39174e-07	0.0385408	-0.287753	-0.112705	157	UP	ENSG00000207231	Y_RNA	15	cg14354124;cg06888516;cg04115220;cg07050440
chr4	15939862	15940897	1036	9	5.10281e-16	4.27684e-05	-0.198654	-0.112582	0	Over	ENSG00000137440	FGFBP1	15	cg24220996;cg00184593;cg20171662;cg23840053;cg13726191;cg09565002;cg00800679;cg17091967;cg13929970
chr1	59775255	59775908	654	5	1.31828e-21	0.0138275	-0.327296	-0.112318	0	Over	ENSG00000172456	FGGY	15	cg17278960;cg18825357;cg04752794;cg14372247;cg11789224
chr9	139239853	139240119	267	3	8.03065e-07	0.00178308	-0.12325	-0.112184	7389	UP	ENSG00000160360	GPSM1	15	cg13948456;cg21195231;cg27478879
chr20	62072959	62073153	195	2	1.41226e-06	0.00477353	-0.13923	-0.112157	6250	UP	ENSG00000226390	RP11-358D14.2	15	cg12940522;cg26791071
chr12	91505674	91505941	268	2	7.24013e-08	0.002081	-0.140338	-0.112005	65	UP	ENSG00000139329	LUM	15	cg15811964;cg27634379
chr12	124492549	124493296	748	2	3.92694e-12	0.00106387	-0.169789	-0.111961	1776	UP	ENSG00000256827	RP11-214K3.5	15	cg25459280;cg23166964
chr16	85650374	85650522	149	3	1.46142e-06	0.00196913	-0.152046	-0.111872	3415	DOWN	ENSG00000131149	GSE1	15	cg05441854;cg26723054;cg07720851
chr19	15342548	15344364	1817	17	1.34143e-22	6.1394e-07	-0.203138	-0.111618	0	Over	ENSG00000105131	EPHX3	15	cg08151866;cg15826897;cg19744936;cg24520342;cg03562044;cg17399362;cg18366919;cg14556683;cg26010734;cg02973377;cg24745495;cg21595709;cg17476026;cg18580265;cg05488632;cg08457898;cg16184495
chr19	3387811	3388321	511	4	1.33423e-21	2.04535e-05	-0.18888	-0.111599	21226	DOWN	ENSG00000141905	NFIC	15	cg08217545;cg24199203;cg22603569;cg00518009
chr2	237489920	237490808	889	2	1.34336e-06	0.00187418	-0.285771	-0.111572	11635	DOWN	ENSG00000144476	ACKR3	15	cg25295825;cg27529004
chr14	62009578	62010028	451	5	1.13462e-17	3.17021e-05	-0.187356	-0.111447	51	UP	ENSG00000027075	PRKCH	15	cg00613198;cg03750048;cg04089275;cg07747324;cg16307918
chr15	99409360	99409957	598	6	4.98518e-14	0.0058772	-0.242935	-0.111118	6990	UP	ENSG00000140443	IGF1R	15	cg25404375;cg00098799;cg17074431;cg11544420;cg13812291;cg03380198
chr1	179545458	179545790	333	2	7.99131e-08	0.00514484	-0.196351	-0.111107	54	DOWN	ENSG00000251875	RNU5F-2P	15	cg23045073;cg10543035
chr10	700053	700455	403	2	8.33612e-07	0.00179497	-0.113419	-0.111078	4035	DOWN	ENSG00000180525	PRR26	15	cg21237106;cg02527088
chr15	74046238	74046708	471	2	1.00479e-10	0.000493453	-0.142887	-0.110915	1149	UP	ENSG00000205363	C15orf59	15	cg15865436;cg11789681
chr1	9946347	9946604	258	2	7.62306e-08	0.0803501	-0.224552	-0.11088	6690	DOWN	ENSG00000178585	CTNNBIP1	15	cg09146155;cg16673088
chr8	134580580	134581043	464	3	1.80982e-07	0.00235372	-0.131409	-0.110787	1578	DOWN	ENSG00000008513	ST3GAL1	15	cg12831076;cg00052385;cg17962854
chr12	58021309	58022620	1312	8	2.57146e-20	1.99595e-06	-0.223391	-0.11067	0	Over	ENSG00000135454	B4GALNT1	15	cg21051964;cg12230728;cg05771369;cg21361094;cg07411238;cg25392692;cg17311469;cg09932758
chr17	30117307	30117392	86	2	1.3083e-07	0.00445505	-0.19239	-0.110541	27847	DOWN	ENSG00000263567	RP11-805L22.3	15	cg16070298;cg12821675
chr5	178784097	178784230	134	2	3.07765e-08	0.0020744	-0.1478	-0.110172	11665	UP	ENSG00000087116	ADAMTS2	15	cg22520791;cg14727962
chr17	79138873	79139685	813	8	1.57718e-21	5.38654e-06	-0.167622	-0.110171	0	Over	ENSG00000225180	AATK-AS1	15	cg15665342;cg11689732;cg05569220;cg26245256;cg06136185;cg26452766;cg03959796;cg26717786
chr6	138866865	138867125	261	6	2.07614e-15	1.35762e-05	-0.163479	-0.109964	16	UP	ENSG00000135540	NHSL1	15	cg13280041;cg15962969;cg24324628;cg22180580;cg26287741;cg05880829
chr12	2041581	2041707	127	2	1.10048e-08	0.000377839	-0.117502	-0.109792	4032	DOWN	ENSG00000235049	LINC00940	15	cg03131366;cg07807026
chr12	12867669	12867916	248	6	9.65122e-16	3.38621e-06	-0.154251	-0.109707	75	UP	ENSG00000111276	CDKN1B	15	cg20525461;cg21660683;cg18048953;cg06826457;cg16898391;cg20090869
chr15	51668168	51668336	169	3	3.79791e-08	0.00206254	-0.157808	-0.109546	1118	UP	ENSG00000186417	GLDN	15	cg26758439;cg10834431;cg11429191
chr3	159557493	159558031	539	7	1.56035e-06	0.00783287	-0.150837	-0.1095	0	Over	ENSG00000151967	SCHIP1	15	cg10088405;cg23553912;cg00188627;cg27400205;cg15180789;cg09345606;cg25705519
chr2	27478146	27478320	175	2	2.76131e-06	0.00261361	-0.111102	-0.109483	2367	DOWN	ENSG00000115194	SLC30A3	15	cg20885815;cg24594459
chr2	38356469	38356611	143	2	5.23e-12	0.00036377	-0.112889	-0.109419	1635	UP	ENSG00000232973	CYP1B1-AS1	15	cg18913391;cg17008473
chr12	125170382	125170535	154	2	1.60155e-10	0.000290895	-0.13008	-0.109265	100503	DOWN	ENSG00000073060	SCARB1	15	cg11004252;cg08770004
chr14	95604191	95604229	39	2	3.62456e-07	0.00365424	-0.149169	-0.109205	93	DOWN	ENSG00000264607	MIR3173	15	cg26095430;cg14237266
chr3	37180511	37180630	120	2	1.66641e-06	0.320254	-0.216155	-0.109121	1187	UP	ENSG00000199594	RNU6-1301P	15	cg01103684;cg01376180
chr12	117470541	117471115	575	7	6.16276e-17	0.00171635	-0.195312	-0.109055	13520	DOWN	ENSG00000088992	TESC	15	cg02580923;cg13690332;cg06698575;cg19690403;cg23895963;cg02556042;cg19674878
chr16	15612248	15612327	80	2	1.62006e-08	0.00134103	-0.175149	-0.109029	3047	DOWN	ENSG00000166780	C16orf45	15	cg05193230;cg08244436
chr2	32998054	32998248	195	2	2.67427e-07	0.0244827	-0.184113	-0.108932	4700	UP	ENSG00000018699	TTC27	15	cg03129404;cg08660495
chr1	97559808	97560316	509	4	4.62005e-13	2.03043e-05	-0.167364	-0.108901	1162	UP	ENSG00000232878	DPYD-AS1	15	cg06526153;cg18645035;cg21015639;cg24258243
chr6	160773026	160773436	411	2	6.38972e-07	0.00190375	-0.127421	-0.108827	3600	DOWN	ENSG00000146477	SLC22A3	15	cg01739295;cg18126027
chr3	193640334	193640360	27	2	1.1746e-06	0.00449003	-0.126625	-0.108826	58042	UP	ENSG00000238043	RP11-699L21.2	15	cg17710865;cg03234388
chr12	50266775	50267437	663	2	3.65035e-08	0.000671459	-0.1538	-0.108816	9818	DOWN	ENSG00000242041	RP11-70F11.2	15	cg23665994;cg14442530
chr17	188756	189410	655	3	1.56032e-09	0.00209772	-0.163929	-0.108544	0	Over	ENSG00000181031	RPH3AL	15	cg20580788;cg23712458;cg03213975
chr17	78037880	78038364	485	4	2.78616e-06	0.00498265	-0.176699	-0.108481	5155	DOWN	ENSG00000141519	CCDC40	15	cg06586046;cg00991534;cg11004181;cg25948831
chr8	22554827	22555243	417	2	6.59467e-08	0.001925	-0.130087	-0.108232	4011	UP	ENSG00000179388	EGR3	15	cg22631350;cg20085265
chr9	140373845	140374285	441	4	2.96373e-09	0.0202101	-0.18355	-0.108122	0	Over	ENSG00000130653	PNPLA7	15	cg02792700;cg07333030;cg01701837;cg03425475
chr16	81971982	81972864	883	3	3.58724e-20	0.0166292	-0.200358	-0.107807	0	Over	ENSG00000197943	PLCG2	15	cg07513323;cg11552057;cg00371385
chr17	38876231	38876277	47	2	7.99927e-08	0.00848457	-0.166194	-0.107675	838	UP	ENSG00000229028	KRT223P	15	cg11589354;cg15096617
chr3	112984023	112984381	359	2	3.74581e-07	0.00545935	-0.177775	-0.10749	3477	DOWN	ENSG00000144857	BOC	15	cg07322533;cg04911870
chr1	59902528	59903010	483	2	6.26234e-11	0.000137356	-0.159653	-0.107485	43647	DOWN	ENSG00000172456	FGGY	15	cg06543055;cg00996847
chr3	187084698	187084811	114	2	2.69264e-08	0.00150344	-0.108258	-0.107407	1308	UP	ENSG00000136514	RTP4	15	cg02007364;cg05867050
chr7	156870822	156871234	413	4	4.91382e-10	0.00112439	-0.169896	-0.107136	10002	DOWN	ENSG00000229365	RP4-639J15.2	15	cg22450968;cg00173659;cg24880736;cg02456451
chr1	117018039	117018130	92	2	2.78466e-09	0.000489553	-0.11886	-0.107133	2718	DOWN	ENSG00000233154	RP4-655J12.4	15	cg01310137;cg26635238
chr9	123636988	123637816	829	2	1.21921e-14	8.68125e-05	-0.147438	-0.107102	894	DOWN	ENSG00000119403	PHF19	15	cg14614490;cg18224492
chr19	49841252	49841517	266	3	1.59697e-06	0.00569549	-0.173515	-0.107084	779	DOWN	ENSG00000104894	CD37	15	cg26289436;cg11749672;cg00442430
chr15	42184922	42184931	10	2	2.66153e-09	0.00140467	-0.12722	-0.106456	59	UP	ENSG00000174171	RP11-23P13.6	15	cg22639375;cg21041051
chr1	153723507	153723713	207	2	7.98603e-14	0.00885257	-0.1827	-0.106365	0	Over	ENSG00000243613	RP11-216N14.8	15	cg17467146;cg22630896
chr17	47899963	47900535	573	2	1.08859e-07	0.000759257	-0.127481	-0.106341	60	UP	ENSG00000136504	KAT7	15	cg07956695;cg09728069
chr8	74004752	74005022	271	3	3.092e-10	0.0027442	-0.130219	-0.106171	484	DOWN	ENSG00000164764	SBSPON	15	cg19307528;cg02251349;cg09660970
chr14	104273185	104273589	405	2	1.28973e-07	0.00394073	-0.139785	-0.106161	9499	UP	ENSG00000202275	SNORD51	15	cg11829633;cg27078995
chr4	24801801	24803042	1242	4	2.06541e-10	0.00118498	-0.257205	-0.106094	4715	DOWN	ENSG00000109610	SOD3	15	cg13096007;cg17573292;cg16170614;cg03313895
chr12	50496206	50496350	145	2	3.50184e-07	0.00376743	-0.146747	-0.106082	1251	UP	ENSG00000167588	GPD1	15	cg13246642;cg23251170
chr16	85211190	85211315	126	2	3.42554e-06	0.00605271	-0.158058	-0.106082	6307	Over	ENSG00000262601	CTC-786C10.1	15	cg20891158;cg14137723
chr1	226896306	226897499	1194	5	2.07993e-22	0.00210585	-0.191324	-0.106079	27659	DOWN	ENSG00000143772	ITPKB	15	cg04503570;cg14695332;cg15436030;cg09887532;cg12030351
chr4	78619433	78620054	622	2	5.18438e-11	0.0198563	-0.201213	-0.106039	3902	DOWN	ENSG00000221711	SNORD75	15	cg18945110;cg16710731
chr1	92293499	92293627	129	2	6.72045e-08	0.00176309	-0.138231	-0.105942	2003	DOWN	ENSG00000239794	RN7SL653P	15	cg11855117;cg03627985
chr6	40721999	40722516	518	4	3.69798e-07	0.128095	-0.227371	-0.105914	38896	UP	ENSG00000237947	RP11-570K4.1	15	cg12745203;cg17017189;cg03345448;cg05644668
chr2	167466160	167466717	558	3	1.139e-06	0.0108516	-0.143256	-0.105865	115402	UP	ENSG00000136546	SCN7A	15	cg09458956;cg13130651;cg10755878
chr11	2011216	2012411	1196	12	5.37421e-21	2.54715e-07	-0.210042	-0.105858	0	Over	ENSG00000232987	AC051649.6	15	cg20494635;cg04859117;cg12076770;cg08273750;cg21559527;cg10276301;cg18716210;cg07397493;cg27196158;cg02871707;cg04310331;cg09248429
chr3	196715245	196715632	388	3	4.48551e-08	0.00719606	-0.145691	-0.10571	815	UP	ENSG00000233487	AC011322.1	15	cg20235383;cg11003792;cg10711739
chr3	18393099	18393546	448	4	5.7536e-13	5.60631e-05	-0.125722	-0.105621	75	UP	ENSG00000182568	SATB1	15	cg03024854;cg01331566;cg10021356;cg26599081
chr5	141053017	141053349	333	3	5.93327e-09	0.000505594	-0.12554	-0.10545	62	UP	ENSG00000120318	ARAP3	15	cg17876683;cg20436357;cg11401486
chr4	2827061	2827194	134	2	1.05775e-08	0.00385723	-0.108162	-0.105409	582	DOWN	ENSG00000087266	SH3BP2	15	cg13609167;cg15293827
chr13	27592116	27593106	991	4	5.43283e-15	0.0105871	-0.190792	-0.105341	69	UP	ENSG00000218198	RPS20P32	15	cg04151788;cg11428823;cg19979574;cg04432341
chr7	132334029	132334710	682	3	1.46149e-06	0.00577285	-0.147102	-0.105245	475	DOWN	ENSG00000183470	AC009365.3	15	cg17356112;cg00985133;cg08115019
chr3	123602485	123602795	311	3	3.39783e-07	0.0034604	-0.184645	-0.105236	353	DOWN	ENSG00000065534	MYLK	15	cg00268185;cg04376312;cg27345757
chr5	54253707	54254936	1230	5	1.52621e-12	6.72802e-05	-0.173287	-0.105169	32	UP	ENSG00000249016	RP11-45H22.3	15	cg08428858;cg10333662;cg04729096;cg12493071;cg08747841
chr1	54821853	54822922	1070	7	2.19973e-27	1.57857e-05	-0.196058	-0.105131	0	Over	ENSG00000157216	SSBP3	15	cg00172603;cg09890699;cg19963589;cg06358171;cg10426951;cg21536281;cg08641990
chr22	49287887	49288649	763	4	9.24703e-15	0.00482431	-0.16986	-0.105103	79	UP	ENSG00000205632	WI2-81516E3.1	15	cg16780412;cg04420779;cg16699728;cg04975013
chr14	37135101	37135898	798	6	4.17832e-09	0.00695522	-0.163687	-0.105095	0	Over	ENSG00000198807	PAX9	15	cg26094789;cg06756919;cg17365391;cg04994761;cg09814975;cg20710709
chr2	71823285	71823517	233	3	2.29216e-07	0.00227872	-0.12004	-0.10465	4884	UP	ENSG00000135636	DYSF	15	cg12245706;cg14196395;cg26431779
chr1	221050491	221051538	1048	6	1.70655e-14	0.00115099	-0.222037	-0.104543	160	UP	ENSG00000136630	HLX	15	cg10386298;cg23647410;cg25140419;cg13547928;cg03329019;cg06647600
chr2	96808802	96809174	373	2	9.32304e-17	0.0421301	-0.215915	-0.104482	1181	DOWN	ENSG00000158050	DUSP2	15	cg13725590;cg13389146
chr1	86933750	86934607	858	6	7.18903e-29	0.125694	-0.305884	-0.104425	0	Over	ENSG00000016490	CLCA1	15	cg09931724;cg19953485;cg22181664;cg00994394;cg09785991;cg21499682
chr17	170073	170082	10	2	3.06177e-11	0.0005987	-0.125822	-0.104322	801	UP	ENSG00000181031	RPH3AL	15	cg26545997;cg20530515
chr7	74041985	74042487	503	2	2.87069e-13	0.158838	-0.206821	-0.104313	20745	Over	ENSG00000273069	RP5-1186P10.2	15	cg00087244;cg07484496
chr22	19750918	19752869	1952	8	5.12083e-15	2.09771e-06	-0.18892	-0.104038	0	Over	ENSG00000184058	TBX1	15	cg19092981;cg10047755;cg23573129;cg17338254;cg00720629;cg24345184;cg04679902;cg24152179
chr6	23177275	23177760	486	4	1.75264e-10	0.00387788	-0.152859	-0.103938	51959	UP	ENSG00000207394	RNU6-1060P	15	cg06391402;cg09644164;cg25489265;cg02024445
chr11	128457108	128458153	1046	6	5.16414e-16	0.0042725	-0.213963	-0.103924	0	Over	ENSG00000134954	ETS1	15	cg12116540;cg27078890;cg21301387;cg10290679;cg21875114;cg16792062
chr5	139282860	139283681	822	7	7.28819e-15	0.00109262	-0.228848	-0.103538	213	DOWN	ENSG00000158458	NRG2	15	cg00394358;cg04198091;cg00793186;cg24897141;cg19583819;cg19853517;cg22287711
chr10	123495675	123496922	1248	5	7.56448e-39	0.0791354	-0.369815	-0.103328	0	Over	ENSG00000224250	RP11-78A18.2	15	cg09959420;cg06663376;cg20744387;cg24754313;cg11681913
chr22	28412200	28412379	180	2	1.7462e-13	2.09053e-05	-0.10674	-0.103129	18634	DOWN	ENSG00000235954	TTC28-AS1	15	cg04756727;cg00733379
chr8	41583018	41583523	506	5	4.83575e-11	0.000463689	-0.182474	-0.103124	19320	UP	ENSG00000029534	ANK1	15	cg15706250;cg19537719;cg18614735;cg27619646;cg27650870
chr15	81623226	81624219	994	4	9.10965e-11	0.000903925	-0.169474	-0.103099	32	UP	ENSG00000259343	RP11-761I4.3	15	cg25466522;cg19072455;cg19282408;cg08329821
chr10	80740615	80741424	810	2	4.48937e-07	0.000534832	-0.106118	-0.102827	18463	UP	ENSG00000224596	ZMIZ1-AS1	15	cg09399869;cg09249620
chr2	150467984	150468274	291	3	5.94855e-07	0.0255604	-0.177182	-0.102477	695	UP	ENSG00000207270	RNU6-601P	15	cg03523404;cg13410529;cg03470190
chr6	152232729	152233070	342	2	3.53395e-07	0.00118262	-0.147145	-0.102178	30936	DOWN	ENSG00000091831	ESR1	15	cg09131971;cg18024141
chr14	96940316	96940374	59	2	6.34629e-06	0.00633576	-0.124585	-0.102115	8944	UP	ENSG00000140057	AK7	15	cg08520463;cg24062918
chr1	18617427	18617791	365	4	1.62546e-08	0.00362641	-0.148935	-0.101963	12087	DOWN	ENSG00000117154	IGSF21	15	cg17943995;cg09470268;cg00386725;cg08288110
chr7	47365509	47367063	1555	4	1.02649e-17	6.12117e-06	-0.137622	-0.101907	45592	UP	ENSG00000136205	TNS3	15	cg16060379;cg16950549;cg04093723;cg05611067
chr10	3280494	3281803	1310	4	1.22392e-13	0.000874906	-0.256972	-0.101723	14485	DOWN	ENSG00000236968	RP11-298E9.5	15	cg18912160;cg11815199;cg26191422;cg04678570
chr2	188419568	188420266	699	5	2.20414e-13	0.00245543	-0.187287	-0.101642	348	UP	ENSG00000003436	TFPI	15	cg22095403;cg14464827;cg16478145;cg27342837;cg22011587
chr17	4578988	4580176	1189	3	5.09273e-35	1.01377e-06	-0.247528	-0.101324	0	Over	ENSG00000141456	PELP1	15	cg06817089;cg16410916;cg01803180
chr3	9289747	9289893	147	3	2.73815e-15	2.16684e-05	-0.130564	-0.101252	781	DOWN	ENSG00000196220	SRGAP3	15	cg21386647;cg23958524;cg22956060
chr16	79803282	79803635	354	2	7.27978e-12	0.00981652	-0.190473	-0.101158	562	DOWN	ENSG00000261390	RP11-345M22.2	15	cg02564655;cg27450868
chr16	50403031	50403894	864	5	2.99802e-14	0.0376346	-0.293431	-0.10096	185	UP	ENSG00000166164	BRD7	15	cg14804077;cg20939803;cg23750008;cg16743005;cg19324996
chr2	3683030	3683757	728	5	1.87342e-19	0.00909353	-0.293561	-0.100925	17682	UP	ENSG00000188765	TMSB4XP2	15	cg27472937;cg01268866;cg01745480;cg24048627;cg09256862
chr7	140064414	140064774	361	2	2.88084e-08	0.137575	-0.198093	-0.100908	122	UP	ENSG00000157800	SLC37A3	15	cg19056951;cg06507097
chr17	39873850	39874268	419	4	1.701e-08	0.000937788	-0.160172	-0.100793	137	UP	ENSG00000201920	RNA5SP442	15	cg18800748;cg04729010;cg26034924;cg22611334
chr1	230417636	230418324	689	4	1.34925e-09	0.0378919	-0.140936	-0.100634	0	Over	ENSG00000224407	RP5-956O18.3	15	cg02323768;cg20442645;cg00683017;cg18091363
chr15	102156621	102156835	215	3	5.87165e-07	0.0102098	-0.259845	-0.100576	17064	DOWN	ENSG00000184277	TM2D3	15	cg17178291;cg05633523;cg07884979
chr11	35606942	35607359	418	4	2.30757e-22	0.000390151	-0.175057	-0.10055	83	UP	ENSG00000254669	RP5-945I17.2	15	cg10120841;cg03708544;cg09708216;cg12321036
chr1	38098935	38099265	331	2	6.46561e-09	0.00583045	-0.174065	-0.100498	1022	DOWN	ENSG00000169218	RSPO1	15	cg25199283;cg13054119
chr1	212738304	212738542	239	2	4.8127e-07	0.0388075	-0.179215	-0.100498	133	UP	ENSG00000162772	ATF3	15	cg05823659;cg18317154
chr11	17427028	17427095	68	2	4.90089e-06	0.0176421	-0.155789	-0.100476	919	UP	ENSG00000006071	ABCC8	15	cg26405328;cg27299814
chr12	112192593	112192763	171	3	1.72667e-16	4.81247e-06	-0.10841	-0.10037	898	DOWN	ENSG00000257767	RP11-162P23.2	15	cg17594278;cg24390123;cg16004231
chr12	131864810	131864894	85	2	3.57493e-06	0.00944832	-0.107445	-0.100126	13604	DOWN	ENSG00000256484	RP13-507P19.1	15	cg14503935;cg07544459
chr7	1127175	1127767	593	5	2.11728e-14	0.00144001	-0.158447	-0.100113	0	Over	ENSG00000164850	GPER1	15	cg03595161;cg07012460;cg07904865;cg08390352;cg03037850
chr16	71599554	71599556	3	2	4.42538e-09	0.000755106	-0.283992	-0.281015	135	UP	ENSG00000260886	RP11-432I5.1	14	cg21076026;cg14367702
chr12	32487307	32487523	217	2	3.10307e-08	0.000531332	-0.277486	-0.275912	0	Over	ENSG00000151746	BICD1	14	cg06572077;cg15048611
chr2	157262176	157262380	205	2	6.35663e-09	0.000315082	-0.302145	-0.266248	4377	DOWN	ENSG00000238543	snoU13	14	cg21968688;cg06512115
chr7	2842511	2842746	236	3	2.60628e-08	0.000451527	-0.313911	-0.25901	7731	UP	ENSG00000146535	GNA12	14	cg16765393;cg16972831;cg13493071
chr13	26328153	26328400	248	2	1.50512e-12	5.92747e-05	-0.288398	-0.24572	109404	DOWN	ENSG00000180803	RP11-467D10.2	14	cg04069454;cg03558225
chr11	100555135	100555339	205	2	5.64882e-07	0.00152386	-0.274142	-0.242751	3044	UP	ENSG00000165895	ARHGAP42	14	cg08196899;cg00424354
chr5	124705870	124706048	179	2	1.56383e-10	0.000126281	-0.27547	-0.241774	568	DOWN	ENSG00000249677	RP11-395P13.3	14	cg24132026;cg19124160
chr5	98115329	98115403	75	2	3.60408e-09	0.000330115	-0.25292	-0.230614	145	UP	ENSG00000174136	RGMB	14	cg26660714;cg21236845
chr6	1578078	1578579	502	6	6.71677e-15	5.54394e-06	-0.306048	-0.22897	32101	UP	ENSG00000054598	FOXC1	14	cg16929427;cg10378538;cg06228491;cg10816468;cg27089559;cg00134190
chr10	34922355	34922508	154	3	8.72718e-09	0.000398741	-0.263887	-0.223046	30520	DOWN	ENSG00000229235	RP11-8L18.3	14	cg06494434;cg00764603;cg04770794
chr6	45678413	45678425	13	2	1.65333e-09	0.000271892	-0.230416	-0.220125	64571	DOWN	ENSG00000252738	RNU6-515P	14	cg16941430;cg24234212
chr16	14643630	14643827	198	2	2.32695e-11	0.000186669	-0.228651	-0.218435	15104	DOWN	ENSG00000140694	PARN	14	cg04388123;cg07971908
chr7	30265509	30265567	59	2	3.02952e-11	0.000805746	-0.234889	-0.208302	46878	UP	ENSG00000227017	AC007036.6	14	cg13972366;cg12426224
chr20	52645332	52646082	751	5	5.08345e-14	1.07564e-05	-0.288706	-0.205799	92	UP	ENSG00000064787	BCAS1	14	cg02662823;cg02450219;cg10592033;cg08507991;cg14987518
chr6	72129198	72129509	312	3	1.53516e-11	0.000114732	-0.273041	-0.20509	296	DOWN	ENSG00000233237	LINC00472	14	cg26192612;cg02286554;cg25430205
chr10	2035287	2035340	54	3	3.96815e-08	0.000485224	-0.294363	-0.204444	20264	DOWN	ENSG00000234962	LINC00700	14	cg18620927;cg15412682;cg20718223
chr7	1957026	1957317	292	2	1.60503e-06	0.00331155	-0.217918	-0.203953	22867	DOWN	ENSG00000002822	MAD1L1	14	cg15089567;cg23873406
chr3	143013278	143014257	980	2	7.47578e-10	7.83286e-05	-0.204356	-0.20239	19013	DOWN	ENSG00000240888	RP13-635I23.3	14	cg07737558;cg22241959
chr3	192636697	192637111	415	2	3.433e-12	0.00045952	-0.221236	-0.202107	746	UP	ENSG00000180611	MB21D2	14	cg10834819;cg12104184
chr3	177548098	177548306	209	2	1.60014e-10	0.000118134	-0.212855	-0.198479	2526	DOWN	ENSG00000231574	RP11-91K9.1	14	cg25371801;cg08046836
chr2	139227128	139228296	1169	4	4.0537e-14	0.00167147	-0.431486	-0.196066	0	Over	ENSG00000230569	AC114763.1	14	cg06275765;cg05082939;cg13219228;cg20531516
chr20	61641454	61641993	540	2	3.00635e-08	0.00111718	-0.231742	-0.194205	718	DOWN	ENSG00000272259	RP11-305P22.9	14	cg24330729;cg07462762
chr17	4513091	4513314	224	2	3.24131e-07	0.00218721	-0.210315	-0.192684	429	UP	ENSG00000261863	RP11-141J13.5	14	cg25718547;cg03609661
chr14	61440928	61441335	408	2	1.42635e-07	0.00148682	-0.206267	-0.190976	0	Over	ENSG00000206870	RNU6-398P	14	cg13038416;cg09881005
chr5	111117903	111118069	167	2	5.47714e-13	0.000136818	-0.210497	-0.190332	23987	UP	ENSG00000134986	NREP	14	cg00338281;cg08542878
chr3	71255667	71256044	378	2	6.38259e-07	0.002642	-0.196948	-0.189012	8134	UP	ENSG00000114861	FOXP1	14	cg09589331;cg09266621
chr8	80678683	80679314	632	6	5.0329e-12	0.000147741	-0.218969	-0.186244	0	Over	ENSG00000164683	HEY1	14	cg18073545;cg17995652;cg23057870;cg03301084;cg25910355;cg19673337
chr7	73452986	73453147	162	2	1.28444e-10	0.000116671	-0.192489	-0.185387	3816	UP	ENSG00000049540	ELN	14	cg17594730;cg09095511
chr12	96633384	96633723	340	2	2.76437e-09	0.000370858	-0.204151	-0.183722	7185	UP	ENSG00000111145	ELK3	14	cg20663120;cg09496789
chr6	30843974	30844099	126	3	1.87075e-07	0.00129596	-0.223905	-0.181015	98	UP	ENSG00000204580	DDR1	14	cg19281706;cg08904491;cg13643948
chr3	127441359	127441767	409	2	9.61219e-12	8.81969e-05	-0.247609	-0.180997	0	Over	ENSG00000074416	MGLL	14	cg10319942;cg14469436
chr21	17961737	17962405	669	5	1.69698e-15	0.000177798	-0.261704	-0.180822	151	UP	ENSG00000207863	MIR125B2	14	cg00543364;cg24053070;cg04585185;cg19954363;cg27205487
chr6	13396094	13396191	98	3	4.56861e-06	0.00768563	-0.33591	-0.180588	12177	DOWN	ENSG00000145990	GFOD1	14	cg20770512;cg22423627;cg12543115
chr10	104408927	104409029	103	2	8.00482e-09	0.000460192	-0.227973	-0.178406	0	Over	ENSG00000171206	TRIM8	14	cg23462236;cg01094576
chr5	40911253	40911643	391	2	1.39683e-07	0.00323881	-0.214863	-0.177525	22	UP	ENSG00000253098	RNU7-161P	14	cg01755673;cg07154120
chrX	129092908	129093060	153	2	4.38663e-06	0.00376287	-0.179144	-0.175735	1403	UP	ENSG00000235189	RP4-537K23.4	14	cg05061650;cg21293409
chr9	136833401	136834256	856	3	1.97107e-27	0.000448251	-0.29473	-0.174776	23124	DOWN	ENSG00000160293	VAV2	14	cg14446165;cg01845476;cg06128608
chr3	125994135	125994368	234	2	2.999e-10	0.00025896	-0.1949	-0.1747	8474	DOWN	ENSG00000250934	RP11-71E19.1	14	cg21562354;cg16525400
chr3	64487027	64487329	303	3	1.0461e-11	2.96037e-05	-0.208845	-0.174538	10101	UP	ENSG00000212340	RNU6-739P	14	cg25876879;cg08091128;cg24926706
chr10	44339107	44339428	322	3	4.06626e-14	1.21833e-05	-0.179367	-0.174255	1325	UP	ENSG00000204187	LINC00619	14	cg19649235;cg24297509;cg27317806
chr5	125036315	125036459	145	2	4.74615e-09	0.00082378	-0.193407	-0.173989	162426	DOWN	ENSG00000249950	CTC-394G3.1	14	cg15720112;cg08537613
chr3	177545216	177545386	171	2	5.71411e-07	0.00204716	-0.181465	-0.1734	184	UP	ENSG00000231574	RP11-91K9.1	14	cg21887221;cg14983463
chr13	104536257	104536282	26	2	1.4283e-07	0.00155116	-0.201517	-0.172876	438938	UP	ENSG00000230474	ATP6V1G1P7	14	cg00949583;cg10864638
chr21	47455453	47455779	327	2	3.82109e-06	0.00550102	-0.179068	-0.169838	1186	UP	ENSG00000224413	AP001476.2	14	cg00129785;cg25504217
chr1	197411149	197411498	350	3	3.61675e-11	0.000236908	-0.223428	-0.167812	0	Over	ENSG00000134376	CRB1	14	cg25605140;cg18081487;cg05786973
chr5	168728793	168729015	223	2	6.44714e-07	0.0054531	-0.18611	-0.166847	659	UP	ENSG00000184347	SLIT3	14	cg18669388;cg21122370
chr12	983482	983561	80	2	3.68903e-06	0.00266828	-0.211568	-0.16659	3619	UP	ENSG00000060237	WNK1	14	cg24028812;cg00906360
chr16	10926204	10926303	100	3	3.83071e-12	0.000131184	-0.205235	-0.166216	9097	DOWN	ENSG00000262488	RP11-876N24.1	14	cg03822263;cg14511269;cg09655571
chr8	101503287	101504249	963	3	1.5031e-08	0.000101366	-0.238226	-0.16567	506	UP	ENSG00000254364	KB-1615E4.3	14	cg11559070;cg16374722;cg26819535
chr4	8098270	8098319	50	2	1.26773e-09	0.000566105	-0.182424	-0.165215	24556	UP	ENSG00000163995	ABLIM2	14	cg00861207;cg11003309
chr17	77029308	77029386	79	3	1.84987e-13	7.14946e-05	-0.17429	-0.165047	880	UP	ENSG00000173918	C1QTNF1	14	cg18689614;cg17095810;cg26539042
chr2	176997504	176997707	204	2	1.80993e-06	0.00436716	-0.225742	-0.164756	2418	DOWN	ENSG00000175879	HOXD8	14	cg21932416;cg13501907
chr8	9055843	9055850	8	2	1.01227e-08	0.000381575	-0.198137	-0.164427	8827	DOWN	ENSG00000248538	RP11-10A14.5	14	cg14215082;cg23235358
chr4	1196025	1196179	155	2	6.55078e-06	0.013703	-0.177788	-0.163939	879	UP	ENSG00000159674	SPON2	14	cg23127323;cg13558774
chr5	143138263	143138977	715	3	4.63872e-29	5.90794e-05	-0.238177	-0.163825	5993	UP	ENSG00000225869	CTB-70D19.1	14	cg16019978;cg12669300;cg14764476
chr9	32953753	32954332	580	2	2.30712e-12	0.0392666	-0.300802	-0.163015	7758	DOWN	ENSG00000237437	ASS1P12	14	cg13765807;cg18469713
chr10	121041196	121041399	204	2	1.06597e-06	0.00253103	-0.207022	-0.162366	54294	Over	ENSG00000236426	RP11-79M19.2	14	cg08192373;cg12381367
chr11	12935897	12936357	461	3	2.79545e-06	0.00290026	-0.17185	-0.162215	8114	DOWN	ENSG00000203258	RP11-47J17.2	14	cg07148753;cg10550314;cg15805337
chr4	4870486	4874042	3557	8	1.45748e-31	8.9355e-11	-0.286812	-0.161146	6330	DOWN	ENSG00000163132	MSX1	14	cg21434530;cg06966113;cg06694734;cg17635903;cg09559950;cg02680341;cg04825429;cg15925090
chr8	97306178	97306195	18	2	1.27962e-09	0.000337858	-0.190047	-0.160572	1224	UP	ENSG00000156471	PTDSS1	14	cg05518458;cg07633251
chr16	81709749	81709890	142	2	3.29185e-10	0.000222347	-0.169043	-0.158487	15370	UP	ENSG00000153815	CMIP	14	cg08618173;cg01494399
chr16	14181940	14182793	854	3	6.08741e-10	0.000148445	-0.218035	-0.157841	3900	UP	ENSG00000186260	MKL2	14	cg04460896;cg04125289;cg06134856
chr13	49391330	49391343	14	2	3.26888e-11	0.000134439	-0.167686	-0.157422	45570	DOWN	ENSG00000225131	PSME2P2	14	cg07875362;cg14692612
chr1	213163304	213164074	771	2	5.73539e-17	4.57514e-05	-0.171398	-0.157373	834	DOWN	ENSG00000143494	VASH2	14	cg14523881;cg14111859
chr1	167589504	167589620	117	2	4.06731e-07	0.014444	-0.22648	-0.156531	9709	UP	ENSG00000198771	RCSD1	14	cg22866402;cg15692965
chr14	51940694	51940935	242	3	5.2364e-07	0.00275263	-0.271075	-0.156263	14882	UP	ENSG00000139926	FRMD6	14	cg01235448;cg25112068;cg15369751
chr5	52662008	52662265	258	2	1.6066e-10	0.000113125	-0.164036	-0.156005	47068	UP	ENSG00000240052	RP11-289K10.1	14	cg20595392;cg00022264
chr11	67325980	67326225	246	5	2.43067e-17	8.22558e-07	-0.191412	-0.155627	16504	UP	ENSG00000244152	RN7SL59P	14	cg09399878;cg18734472;cg19262315;cg14647190;cg10103635
chr1	10698313	10698794	482	3	1.52591e-06	0.00323844	-0.185925	-0.15511	25	DOWN	ENSG00000130940	CASZ1	14	cg20704560;cg02396224;cg16101008
chr7	156791845	156792086	242	2	4.76067e-07	0.00322361	-0.185924	-0.154828	6914	UP	ENSG00000235029	MNX1-AS2	14	cg02890194;cg03747200
chr16	12625807	12626175	369	3	1.67042e-07	0.00733555	-0.290728	-0.153954	13163	UP	ENSG00000260601	RP11-552C15.1	14	cg08822891;cg14573746;cg13814779
chr10	61899587	61901370	1784	8	4.06631e-15	9.74678e-06	-0.280133	-0.153188	0	Over	ENSG00000151150	ANK3	14	cg14274656;cg00510507;cg22601415;cg26961479;cg16134349;cg22070062;cg18016034;cg25648198
chr15	58688585	58688847	263	2	2.96198e-11	0.00451245	-0.202068	-0.152971	13920	UP	ENSG00000166035	LIPC	14	cg10704055;cg24424219
chr4	159526798	159526872	75	2	6.29683e-08	0.000724028	-0.174316	-0.152892	61413	DOWN	ENSG00000171509	RXFP1	14	cg11215901;cg17107239
chr11	9115009	9115107	99	2	1.22216e-08	0.000558296	-0.171388	-0.152362	802	UP	ENSG00000213538	KRT8P41	14	cg21074347;cg03243768
chr3	125552638	125552724	87	2	2.82217e-06	0.00370098	-0.163117	-0.152349	1266	UP	ENSG00000221681	AC092902.1	14	cg19832626;cg22426870
chr13	112631550	112631672	123	2	2.6664e-09	0.00126184	-0.163861	-0.151828	68401	UP	ENSG00000264989	AL136302.1	14	cg19465159;cg17184430
chr14	95238156	95238988	833	5	1.24192e-10	0.000516315	-0.243991	-0.151797	1593	UP	ENSG00000133937	GSC	14	cg18272353;cg25988321;cg06821999;cg11813265;cg06625934
chr3	4867340	4868088	749	2	1.10647e-06	0.00127126	-0.188501	-0.15098	4944	DOWN	ENSG00000235978	AC018816.3	14	cg21407899;cg25452407
chr19	49713901	49714934	1034	5	2.11502e-08	0.00520069	-0.196304	-0.15091	0	Over	ENSG00000130529	TRPM4	14	cg18225577;cg13785727;cg17329004;cg09554406;cg00060628
chr21	47647568	47647656	89	2	5.588e-13	0.000163133	-0.152277	-0.15042	1019	DOWN	ENSG00000160285	LSS	14	cg09831081;cg20229931
chr8	126591840	126591906	67	2	5.28032e-07	0.00256422	-0.157233	-0.149489	56822	DOWN	ENSG00000253111	RP11-136O12.2	14	cg05879394;cg16225800
chr8	8426453	8426692	240	2	9.21698e-08	0.000808191	-0.222149	-0.149313	7548	DOWN	ENSG00000253130	CTD-3023L14.2	14	cg08546732;cg14960794
chr4	7526140	7526671	532	3	3.90485e-16	0.00205129	-0.262713	-0.149188	64384	DOWN	ENSG00000266690	MIR4274	14	cg14372037;cg17564203;cg08497455
[truncated: 372 more rows]

## Sheet: Table S3
Supplementary Table S3: Hypomethylated CAF-DMRs in CAFs versus NPFs
# DMRs with FDR<0.1 and absolute mean beta fold change >10%
Chromosome	Start	End	Width	Number of CpGs	Min FDR	Stouffer	Max Beta Fold Change	Mean Beta Fold Change	Distance to TSS	TSS Location	Gene ID	Gene Name	Number concordant CAF-NPF pairs	Probe IDs
chr10	90016258	90016295	38	2	4.09841e-32	3.68516e-08	0.492272	0.487861	206677	UP	ENSG00000227905	MED6P1	17	cg04589673;cg25677376
chr19	6248784	6249479	696	2	8.19529e-23	1.7714e-07	0.45229	0.429479	9688	UP	ENSG00000267563	CTC-503J8.4	17	cg02243795;cg13362736
chr3	134034554	134034598	45	2	1.74107e-26	1.52387e-07	0.442344	0.429067	2135	DOWN	ENSG00000240006	RP11-200A1.1	17	cg13169766;cg15429966
chr5	146864669	146864694	26	2	3.56306e-29	1.07277e-07	0.431651	0.414143	24403	DOWN	ENSG00000113657	DPYSL3	17	cg03234075;cg12807764
chr21	44821392	44821451	60	2	4.58333e-33	3.70911e-08	0.5132	0.409794	20433	DOWN	ENSG00000142178	SIK1	17	cg13591648;cg09714100
chr4	111549880	111555503	5624	21	1.75527e-246	7.21211e-61	0.62452	0.390373	2672	Over	ENSG00000164093	PITX2	17	cg23663774;cg05581451;cg26708319;cg03184290;cg26831119;cg02725370;cg01951086;cg19909239;cg08890690;cg21029045;cg13891220;cg00692611;cg19370653;cg21299542;cg24925400;cg10682299;cg09169953;cg24005685;cg18501555;cg19602081;cg03943773
chr10	31435673	31435733	61	2	5.63247e-35	1.9685e-08	0.450388	0.389451	41078	UP	ENSG00000272381	RP11-192P3.4	17	cg09098522;cg05450805
chr6	139724372	139724395	24	2	1.30381e-43	6.58059e-09	0.437761	0.388173	28614	UP	ENSG00000164442	CITED2	17	cg18932707;cg03107558
chr11	122179528	122180195	668	3	4.84554e-33	1.66857e-09	0.438694	0.388154	0	Over	ENSG00000255090	RP11-820L6.1	17	cg09878855;cg08468483;cg14530143
chr18	74124270	74124445	176	2	1.7299e-33	2.15022e-07	0.510005	0.383527	32028	UP	ENSG00000101493	ZNF516	17	cg14248421;cg17093748
chr4	111547790	111547910	121	2	1.77076e-29	7.32419e-08	0.431926	0.377859	3530	Over	ENSG00000164093	PITX2	17	cg05918492;cg19304088
chr2	38297759	38298023	265	2	2.96603e-36	2.63825e-08	0.455179	0.369592	0	Over	ENSG00000138061	CYP1B1	17	cg14407177;cg11656478
chr6	52409436	52409810	375	2	8.17539e-32	6.09729e-08	0.46364	0.361203	31902	DOWN	ENSG00000065308	TRAM2	17	cg04218710;cg12793314
chr6	13508913	13509034	122	2	3.59133e-31	4.79661e-08	0.403977	0.359754	12463	UP	ENSG00000218265	RPS4XP7	17	cg00386413;cg11817462
chr11	76474735	76474788	54	2	9.83793e-47	2.2234e-09	0.379569	0.351851	4478	DOWN	ENSG00000254632	RP11-21L23.4	17	cg23922724;cg09710987
chr13	97980658	97980712	55	2	5.78452e-24	1.91795e-06	0.420923	0.350711	28337	UP	ENSG00000139793	MBNL2	17	cg11862665;cg08731516
chr2	1656557	1658233	1677	5	5.57043e-33	7.81238e-12	0.44104	0.347972	0	Over	ENSG00000130508	PXDN	17	cg24741066;cg07029777;cg11728145;cg21647182;cg01629007
chr9	112790164	112790744	581	2	8.04886e-33	1.67435e-07	0.423776	0.347398	2525	UP	ENSG00000228053	RP11-151F5.2	17	cg02842385;cg14768206
chr16	1585644	1586043	400	3	5.46941e-39	4.9668e-10	0.366193	0.347108	2069	Over	ENSG00000131634	TMEM204	17	cg00977403;cg09757087;cg05977523
chr14	54466139	54466170	32	2	5.08073e-51	1.29276e-09	0.37427	0.344312	7425	UP	ENSG00000224004	ATP5C1P1	17	cg26223548;cg09952551
chr2	236100688	236100751	64	3	2.69318e-53	8.6153e-12	0.394912	0.344044	14147	DOWN	ENSG00000235293	AC114814.3	17	cg25730564;cg24152976;cg01780171
chr9	114811681	114813204	1524	3	1.81851e-19	6.12493e-09	0.382236	0.340845	7546	DOWN	ENSG00000106868	SUSD1	17	cg14308311;cg03835940;cg00476022
chr1	9473751	9474427	677	2	1.32815e-22	3.38583e-07	0.368582	0.340591	23409	DOWN	ENSG00000252956	RNA5SP40	17	cg17342080;cg12547807
chr10	95143624	95143710	87	2	4.17678e-25	2.44638e-07	0.350782	0.339788	3879	UP	ENSG00000138119	MYOF	17	cg12313969;cg18707723
chr10	14644114	14644188	75	3	1.97798e-29	8.90669e-09	0.362309	0.336846	2080	DOWN	ENSG00000065809	FAM107B	17	cg02724317;cg00134210;cg15414028
chr10	132930452	132930485	34	2	9.83643e-33	3.29378e-08	0.377249	0.333311	36970	DOWN	ENSG00000230098	TCERG1L-AS1	17	cg01312265;cg11903920
chr8	124549553	124549956	404	2	1.23072e-47	9.89471e-09	0.445442	0.331298	3472	DOWN	ENSG00000156804	FBXO32	17	cg16903025;cg24359717
chr8	141619425	141619483	59	2	7.17635e-26	2.33805e-07	0.338752	0.32891	3437	UP	ENSG00000123908	AGO2	17	cg18044585;cg02345613
chr20	36762592	36762611	20	2	1.63142e-52	9.10323e-09	0.337539	0.327365	429	UP	ENSG00000198959	TGM2	17	cg00125275;cg08632833
chr4	5139949	5139968	20	2	6.07197e-25	4.22813e-07	0.350389	0.317211	1318	UP	ENSG00000152953	STK32B	17	cg22932000;cg26355736
chr20	51698322	51698599	278	2	7.42569e-27	2.22844e-07	0.35212	0.314775	15591	UP	ENSG00000199218	RN7SKP184	17	cg15772706;cg25610927
chr12	26783594	26783717	124	2	2.19384e-102	1.03981e-11	0.388992	0.313189	0	Over	ENSG00000123104	ITPR2	17	cg07084380;cg22259285
chr3	182932063	182932268	206	2	2.49627e-28	9.47524e-08	0.336536	0.311497	6574	UP	ENSG00000053524	MCF2L2	17	cg16211224;cg13662887
chr21	30464521	30464877	357	2	5.39967e-25	3.63503e-07	0.39311	0.306075	0	Over	ENSG00000156265	MAP3K7CL	17	cg05628659;cg14417798
chr9	16625556	16625585	30	2	1.77586e-31	2.29342e-07	0.329248	0.304099	88	UP	ENSG00000230694	RP11-62F24.1	17	cg07383171;cg01859392
chr5	50694104	50696059	1956	8	2.67746e-69	6.64312e-16	0.45861	0.296455	9979	DOWN	ENSG00000249338	HMGB1P47	17	cg05547777;cg15399466;cg09899185;cg15814504;cg02788266;cg05895545;cg00569447;cg11405534
chr14	91084422	91084826	405	2	2.43589e-17	6.64863e-06	0.326831	0.294129	54	UP	ENSG00000165914	TTC7B	17	cg08967204;cg02712380
chr14	65539104	65539151	48	2	7.02858e-19	2.04512e-05	0.41789	0.29315	9600	UP	ENSG00000259118	RP11-840I19.3	17	cg25963583;cg00302379
chr6	14285401	14286411	1011	4	3.02711e-53	1.36735e-12	0.411872	0.290364	24	UP	ENSG00000226673	LINC01108	17	cg13696359;cg24664867;cg08224187;cg03803395
chr15	101860935	101861037	103	2	1.00962e-22	4.90426e-07	0.412304	0.289337	4340	UP	ENSG00000140479	PCSK6	17	cg07324702;cg08890994
chr10	4386802	4386826	25	2	3.53638e-21	1.81272e-06	0.329011	0.288427	39611	Over	ENSG00000224382	LINC00703	17	cg03875819;cg13399007
chr8	28560467	28560723	257	5	8.34054e-58	4.4264e-15	0.32559	0.285551	1344	DOWN	ENSG00000012232	EXTL3	17	cg25028855;cg17048233;cg26754350;cg02882487;cg26001764
chr15	63337352	63337496	145	2	2.38946e-22	8.10682e-07	0.423099	0.285037	1011	DOWN	ENSG00000140416	TPM1	17	cg17147440;cg00543460
chr2	72357937	72358024	88	2	6.92827e-14	2.5681e-05	0.350206	0.284565	12188	DOWN	ENSG00000003137	CYP26B1	17	cg05414442;cg15160709
chr2	36716635	36716801	167	2	2.80056e-27	4.10889e-07	0.299743	0.28388	9948	DOWN	ENSG00000150938	CRIM1	17	cg00296578;cg09010461
chr11	65256389	65256983	595	2	7.67045e-27	8.01315e-07	0.46151	0.282903	8249	UP	ENSG00000251562	MALAT1	17	cg03390187;cg16247408
chr13	47213347	47213352	6	2	6.45932e-25	2.62166e-07	0.321673	0.281673	40618	UP	ENSG00000136141	LRCH1	17	cg06659352;cg17078543
chr12	109227133	109227237	105	2	1.12407e-23	4.55409e-06	0.507567	0.280729	3544	DOWN	ENSG00000207622	MIR619	17	cg16383535;cg19256314
chr9	84235539	84236172	634	2	1.17865e-17	0.000131586	0.369448	0.279914	66	UP	ENSG00000196781	TLE1	17	cg04425687;cg16970597
chr3	119771346	119771727	382	2	1.58711e-20	1.05275e-06	0.294752	0.278626	11308	DOWN	ENSG00000241546	RP11-767L7.2	17	cg17821659;cg04970129
chr1	44300401	44300942	542	2	7.0434e-13	9.40608e-05	0.335708	0.278103	16340	DOWN	ENSG00000224751	SHMT1P1	17	cg09324566;cg09989037
chr20	57926211	57926361	151	2	7.51679e-34	2.76322e-08	0.291348	0.278095	4675	UP	ENSG00000263903	AL035250.1	17	cg01558242;cg02075828
chr12	114877063	114879847	2785	12	1.05644e-134	7.31579e-32	0.49557	0.277857	27968	DOWN	ENSG00000255399	TBX5-AS1	17	cg22773899;cg11691561;cg11064034;cg22327646;cg18470839;cg14187844;cg01529365;cg06721255;cg03532904;cg14123543;cg07533951;cg23442672
chr17	79961522	79962286	765	4	1.5436e-41	2.33887e-11	0.430241	0.277411	0	Over	ENSG00000169696	ASPSCR1	17	cg05277504;cg08091666;cg16022580;cg00598204
chr10	65343495	65344030	536	2	1.4121e-23	6.88426e-06	0.411606	0.276359	50556	DOWN	ENSG00000232075	MRPL35P2	17	cg11937768;cg15059390
chr11	68658383	68658969	587	2	1.78442e-29	3.48082e-07	0.295604	0.275497	12276	DOWN	ENSG00000197345	MRPL21	17	cg21862992;cg00242965
chr6	19325970	19326520	551	2	5.3695e-25	2.54749e-05	0.459685	0.274323	4717	UP	ENSG00000231662	RP11-686D16.1	17	cg00127037;cg12892997
chr9	114600634	114601198	565	2	2.02435e-38	1.29523e-06	0.394446	0.274312	909	UP	ENSG00000206907	RNU6-1013P	17	cg00790177;cg00960088
chr12	5566172	5566384	213	2	1.41091e-29	7.56229e-08	0.279585	0.272417	23880	DOWN	ENSG00000185652	NTF3	17	cg17775989;cg10714222
chr12	59478783	59478957	175	2	1.12097e-19	3.42754e-06	0.357749	0.271128	30817	UP	ENSG00000257288	RP11-557F20.2	17	cg01821452;cg24024528
chr10	11868146	11868183	38	3	2.95684e-27	1.30465e-08	0.293419	0.26976	2748	DOWN	ENSG00000148426	PROSER2	17	cg01346596;cg12377641;cg01472043
chr17	78892212	78895206	2995	11	1.62765e-83	3.05297e-22	0.42561	0.269128	1317	UP	ENSG00000141564	RPTOR	17	cg04789650;cg15694704;cg21818807;cg09794615;cg07078467;cg16892887;cg06096901;cg01525498;cg15331383;cg14059665;cg09790523
chr18	37947619	37947718	100	2	1.17951e-22	5.42892e-07	0.273639	0.267899	105066	Over	ENSG00000238333	RNU7-145P	17	cg05800827;cg11694132
chr3	114591411	114591648	238	2	1.21987e-17	5.9097e-06	0.276284	0.267252	312	UP	ENSG00000239946	ZBTB20-AS3	17	cg24084872;cg20521805
chr16	2121682	2121747	66	2	6.43571e-17	1.17806e-05	0.331428	0.266555	22	UP	ENSG00000103197	TSC2	17	cg08855903;cg06846976
chr12	24974603	24974836	234	3	1.52314e-48	5.80814e-08	0.401706	0.266481	8425	DOWN	ENSG00000060982	BCAT1	17	cg13736004;cg11358315;cg19778647
chr10	119494317	119494959	643	7	2.83712e-84	2.13265e-20	0.330441	0.261828	0	Over	ENSG00000234952	RP11-328K15.1	17	cg12787323;cg19912142;cg04248757;cg10199606;cg06369992;cg06334119;cg25463440
chr6	22147182	22148738	1557	8	6.94066e-53	4.73798e-18	0.411102	0.260351	0	Over	ENSG00000260455	CASC14	17	cg00895196;cg24275828;cg10558740;cg10644896;cg24859352;cg25481455;cg27656116;cg15902112
chr16	89410196	89411232	1037	4	4.38094e-39	3.17335e-11	0.340789	0.260257	3817	UP	ENSG00000167522	ANKRD11	17	cg26481727;cg05071195;cg27468976;cg06873916
chr2	54823611	54823768	158	2	5.55468e-16	7.56933e-06	0.284606	0.259873	38079	DOWN	ENSG00000115306	SPTBN1	17	cg11288670;cg15928680
chr15	59621569	59621988	420	2	9.71558e-29	0.028438	0.513458	0.259497	11627	DOWN	ENSG00000199512	RNU6-212P	17	cg25591285;cg18090991
chr11	120082238	120084280	2043	6	9.55526e-40	6.47888e-13	0.382959	0.257955	163	UP	ENSG00000184232	OAF	17	cg25909064;cg15328414;cg23928513;cg03983502;cg03626386;cg09961607
chr3	5180520	5181468	949	2	7.2597e-11	3.93852e-05	0.274554	0.257904	16538	DOWN	ENSG00000134108	ARL8B	17	cg09605467;cg05648614
chr16	16181015	16181832	818	3	6.34483e-29	1.57304e-05	0.416967	0.257647	7233	DOWN	ENSG00000241067	RPL17P40	17	cg20664285;cg17272589;cg09255514
chr4	119691545	119691903	359	2	1.02464e-33	0.000191203	0.484374	0.254521	549	UP	ENSG00000150961	SEC24D	17	cg14725590;cg09509433
chr5	143302580	143303264	685	3	4.23268e-13	0.000177071	0.3543	0.254504	110853	DOWN	ENSG00000158497	HMHB1	17	cg19778236;cg16249067;cg08264338
chr10	728154	729956	1803	11	7.64593e-76	3.67852e-18	0.426711	0.251858	5649	DOWN	ENSG00000151240	DIP2C	17	cg26873457;cg16936421;cg12014181;cg05450336;cg24470298;cg12808565;cg18503829;cg10064922;cg24809378;cg05879576;cg01022670
chr3	36826004	36826063	60	2	1.57012e-13	2.11915e-05	0.273148	0.25127	345	UP	ENSG00000230067	HSPD1P6	17	cg12863028;cg14433897
chr5	53815303	53817073	1771	4	3.39411e-33	2.7699e-08	0.472861	0.25026	1709	DOWN	ENSG00000178996	SNX18	17	cg16358034;cg23001370;cg26118943;cg18106582
chr8	134104425	134105078	654	3	8.07333e-34	1.3027e-06	0.368422	0.250173	1788	UP	ENSG00000042832	TG	17	cg08911152;cg01666088;cg03603331
chr5	1190571	1191127	557	2	5.87057e-18	0.000116149	0.424646	0.248902	10582	UP	ENSG00000174358	SLC6A19	17	cg21206128;cg14297914
chr8	98387840	98387877	38	2	3.32996e-23	9.88246e-07	0.289123	0.248369	17346	DOWN	ENSG00000207215	U3	17	cg26032317;cg01767978
chr20	59057465	59057873	409	2	2.96276e-20	1.02081e-06	0.298626	0.246317	4295	DOWN	ENSG00000266140	MIR4533	17	cg07389958;cg04352996
chr13	114797047	114797865	819	4	6.41085e-34	2.55547e-05	0.455474	0.246181	45572	DOWN	ENSG00000185989	RASA3	17	cg22906709;cg17541290;cg03127584;cg10712201
chr10	3494024	3494527	504	3	2.3131e-53	3.2877e-10	0.318914	0.245714	50502	DOWN	ENSG00000233321	RP11-482E14.1	17	cg27238094;cg09724770;cg11721591
chr11	128388475	128389451	977	2	2.47974e-13	2.78502e-06	0.265238	0.244036	2644	DOWN	ENSG00000134954	ETS1	17	cg15175838;cg04165073
chr12	26471733	26472706	974	5	9.77128e-79	6.93133e-14	0.421876	0.243218	0	Over	ENSG00000255968	RP11-513G19.1	17	cg00048149;cg06873345;cg26118756;cg06511653;cg21698914
chr10	64145992	64146819	828	2	6.36109e-07	0.000391232	0.290836	0.243074	10688	DOWN	ENSG00000138311	ZNF365	17	cg09287086;cg02501773
chr13	100008030	100008957	928	4	2.31092e-35	6.18741e-05	0.475009	0.242371	0	Over	ENSG00000207719	MIR623	17	cg12578486;cg02702515;cg16193278;cg18560638
chr12	127547987	127547994	8	2	1.31741e-19	1.49108e-06	0.243809	0.241209	3040	UP	ENSG00000249345	RP11-575F12.1	17	cg17516809;cg13493043
chr9	127046834	127048628	1795	6	8.4599e-55	6.39784e-15	0.367154	0.241189	90	UP	ENSG00000119408	NEK6	17	cg07479368;cg25901841;cg06362176;cg14954575;cg14036069;cg07838324
chr12	114851495	114853628	2134	6	1.143e-40	2.97866e-10	0.407149	0.241054	2400	DOWN	ENSG00000255399	TBX5-AS1	17	cg20249252;cg14313315;cg20538322;cg23591463;cg06912966;cg13831033
chr11	101881982	101882138	157	2	4.15604e-22	6.11266e-07	0.322344	0.240214	32848	DOWN	ENSG00000110318	KIAA1377	17	cg10552127;cg13030572
chr2	74123985	74124453	469	2	3.37754e-18	0.000161526	0.352887	0.239315	3849	DOWN	ENSG00000163017	ACTG2	17	cg25118606;cg10687730
chr3	10975607	10975803	197	2	3.08045e-14	2.58635e-05	0.257439	0.238949	0	Over	ENSG00000132164	SLC6A11	17	cg13333132;cg22173794
chr9	97682715	97683443	729	4	1.78688e-55	3.28895e-13	0.312983	0.238216	42	UP	ENSG00000148120	C9orf3	17	cg00940095;cg01820561;cg13453807;cg25949445
chr6	106535425	106536036	612	2	1.73247e-44	1.25244e-07	0.28114	0.238071	0	Over	ENSG00000057657	PRDM1	17	cg19064302;cg02108623
chr11	117089251	117089981	731	3	1.31314e-21	4.30169e-06	0.315937	0.237978	0	Over	ENSG00000160613	PCSK7	17	cg01940657;cg22535633;cg13412659
chr3	124859347	124859898	552	2	1.63298e-12	6.74929e-05	0.286835	0.237689	10160	Over	ENSG00000221955	SLC12A8	17	cg02439374;cg24984735
chr1	45278704	45279684	981	7	6.53281e-57	2.53868e-16	0.323557	0.237321	0	Over	ENSG00000222009	BTBD19	17	cg01059432;cg06766016;cg00902496;cg18928066;cg19247548;cg03912703;cg19530728
chr12	106477691	106477874	184	2	2.97277e-42	5.05459e-09	0.28487	0.236608	0	Over	ENSG00000074590	NUAK1	17	cg05654096;cg07039832
chr12	107291236	107292017	782	2	5.94354e-11	2.04381e-05	0.270926	0.236593	3744	DOWN	ENSG00000257119	EEF1B2P4	17	cg07174836;cg10867816
chr6	71959902	71960275	374	2	1.78027e-15	1.00628e-05	0.26635	0.235271	34359	DOWN	ENSG00000232295	RP11-154D6.1	17	cg16384688;cg12610862
chr8	99793401	99794263	863	2	2.99243e-16	5.70598e-06	0.332798	0.235097	19	UP	ENSG00000240870	RPL19P14	17	cg07351437;cg25979005
chr2	180427177	180427325	149	2	1.29041e-28	1.55469e-07	0.250924	0.234756	0	Over	ENSG00000144331	ZNF385B	17	cg04868962;cg15328131
chr12	12031125	12031304	180	2	1.9273e-31	1.27057e-07	0.296861	0.23309	7566	UP	ENSG00000139083	ETV6	17	cg19834377;cg26373351
chr4	111531926	111533951	2026	14	3.57268e-111	2.07511e-37	0.39026	0.232143	2619	Over	ENSG00000250103	RP11-380D23.2	17	cg22006640;cg07349208;cg06374962;cg05103917;cg11416290;cg18064927;cg00126148;cg12652641;cg10699857;cg11930400;cg23404248;cg04355159;cg02719154;cg05722981
chr3	168945731	168945967	237	2	9.72435e-15	0.00193797	0.399329	0.230683	41058	DOWN	ENSG00000085276	MECOM	17	cg08511485;cg05364588
chr16	24057138	24057526	389	2	4.61325e-22	5.37693e-07	0.266152	0.227433	13836	DOWN	ENSG00000166501	PRKCB	17	cg07959068;cg07541643
chr2	16500445	16501343	899	6	8.3169e-43	3.7621e-12	0.363983	0.22726	0	Over	ENSG00000232444	AC010745.4	17	cg19582222;cg19645861;cg14746537;cg08000703;cg10928112;cg17789904
chr18	3498854	3499813	960	5	5.01015e-51	6.36169e-12	0.460516	0.227097	31614	DOWN	ENSG00000266835	RP11-838N2.4	17	cg17298239;cg27278787;cg15673034;cg21734356;cg05255330
chr10	35194805	35195758	954	5	2.22637e-30	7.50592e-07	0.319677	0.227008	19944	UP	ENSG00000223047	RNU6-847P	17	cg09487134;cg04017512;cg07733606;cg23543432;cg11495430
chr10	3509710	3510486	777	4	7.04172e-37	2.97848e-07	0.309436	0.226816	34543	DOWN	ENSG00000233321	RP11-482E14.1	17	cg23397149;cg08698943;cg10634257;cg16704703
chr17	738169	739908	1740	6	5.15345e-61	2.25997e-10	0.375847	0.226472	8927	UP	ENSG00000167693	NXN	17	cg03255749;cg08510234;cg22237425;cg04298670;cg13583272;cg12987041
chr15	96531769	96531851	83	2	8.80185e-26	3.16964e-07	0.241609	0.226406	58307	DOWN	ENSG00000259348	RP11-4G2.1	17	cg02073887;cg09233156
chr8	17532941	17534512	1572	6	1.44351e-31	2.62348e-09	0.40123	0.225528	0	Over	ENSG00000129422	MTUS1	17	cg16829246;cg13967339;cg01003893;cg20108327;cg27532721;cg15979112
chr4	7136338	7137270	933	2	4.10456e-15	2.04792e-06	0.283936	0.225137	22211	UP	ENSG00000200867	RN7SKP36	17	cg05568532;cg04727357
chr1	183616450	183616968	519	2	1.09091e-15	7.96025e-06	0.243522	0.224243	5479	DOWN	ENSG00000173627	APOBEC4	17	cg16056272;cg02051562
chr2	201175660	201175772	113	2	6.60829e-26	2.3249e-06	0.310615	0.224069	1986	DOWN	ENSG00000196141	SPATS2L	17	cg03388879;cg16179720
chr10	50285348	50285427	80	3	7.42992e-27	1.39701e-08	0.242219	0.22356	11	UP	ENSG00000165633	VSTM4	17	cg22277749;cg18744389;cg06824917
chr8	41573649	41573747	99	2	4.30798e-18	5.4118e-06	0.227833	0.221349	9951	UP	ENSG00000029534	ANK1	17	cg22868110;cg11037711
chr8	72268832	72269743	912	9	2.62931e-49	3.7784e-14	0.363817	0.221278	0	Over	ENSG00000104313	EYA1	17	cg06835942;cg16808120;cg15520270;cg08234354;cg22889398;cg25700686;cg13566125;cg03255113;cg00243360
chr4	154162990	154163748	759	2	3.65845e-24	8.53895e-06	0.288478	0.221266	14782	Over	ENSG00000109654	TRIM2	17	cg21421692;cg26396039
chr5	24208918	24208978	61	2	1.10791e-24	4.54578e-07	0.241074	0.221039	38438	DOWN	ENSG00000226432	CTD-2015B23.2	17	cg24919344;cg06724406
chr10	5688214	5688620	407	4	8.30114e-26	1.41536e-08	0.331229	0.219999	4438	UP	ENSG00000196372	ASB13	17	cg12404181;cg09361469;cg22851864;cg07190173
chr3	149111309	149111370	62	2	1.91678e-30	6.40977e-08	0.303412	0.219676	7721	UP	ENSG00000243885	RP11-278L15.2	17	cg21340628;cg25175003
chr16	48570215	48570453	239	2	1.87285e-21	1.04637e-06	0.278713	0.219594	10041	DOWN	ENSG00000102921	N4BP1	17	cg00192220;cg09758361
chr1	170669606	170669991	386	2	5.67719e-13	9.67877e-05	0.323669	0.219577	21766	UP	ENSG00000116132	PRRX1	17	cg20011465;cg12124049
chr17	34040309	34040514	206	2	1.10038e-30	5.68437e-08	0.331237	0.219131	3113	DOWN	ENSG00000006125	AP2B1	17	cg08842268;cg21154059
chr4	119948360	119948542	183	4	4.06876e-20	1.25925e-07	0.317109	0.218223	3733	DOWN	ENSG00000172403	SYNPO2	17	cg08384155;cg13042918;cg09757859;cg03554174
chr11	128350635	128350717	83	2	6.52364e-12	8.91176e-05	0.255975	0.218022	16789	Over	ENSG00000134954	ETS1	17	cg17746288;cg24662823
chr8	89013256	89013462	207	2	3.63513e-16	1.40051e-05	0.237594	0.217706	26862	DOWN	ENSG00000253171	CTB-118P15.2	17	cg00672871;cg14346074
chr7	134387568	134387989	422	2	5.74272e-17	1.53903e-05	0.257495	0.217559	18671	DOWN	ENSG00000224375	AC009276.4	17	cg17343922;cg05446923
chr3	85609649	85609669	21	2	2.59587e-13	3.05691e-05	0.229006	0.217067	165962	UP	ENSG00000175161	CADM2	17	cg11700298;cg25429559
chr20	20433062	20434285	1224	6	3.23727e-66	3.72299e-10	0.442373	0.216921	58958	DOWN	ENSG00000188559	RALGAPA2	17	cg00175573;cg03048889;cg23145794;cg24994127;cg20201959;cg21953884
chr10	91275334	91276070	737	2	1.43295e-24	8.64649e-08	0.277113	0.216877	19242	DOWN	ENSG00000152779	SLC16A12	17	cg12084990;cg26908022
chr17	9972895	9973558	664	3	3.89767e-33	9.19331e-06	0.346858	0.21635	648	UP	ENSG00000221486	AC000003.1	17	cg11311497;cg01966066;cg13377943
chr21	38832167	38832922	756	2	3.1017e-27	0.00337212	0.448993	0.216016	28164	UP	ENSG00000157540	DYRK1A	17	cg19832735;cg07424805
chr15	66331737	66332459	723	4	1.63537e-30	4.21559e-09	0.303906	0.215372	111	UP	ENSG00000263512	MIR4311	17	cg23276120;cg08397218;cg15533448;cg00576936
chr17	75860927	75861388	462	2	4.44802e-33	1.17638e-05	0.32551	0.213721	17270	DOWN	ENSG00000204283	FLJ45079	17	cg26015427;cg25511831
chr7	131798330	131798790	461	3	5.303e-32	5.86649e-08	0.274578	0.211082	27304	DOWN	ENSG00000229532	AC105443.2	17	cg27092565;cg20596036;cg05084593
chr20	36621383	36621697	315	2	2.24749e-27	1.04469e-06	0.22797	0.211037	7219	DOWN	ENSG00000101407	TTI1	17	cg04022401;cg10626556
chr4	4679368	4679628	261	2	9.01283e-16	6.9457e-06	0.237743	0.210438	28216	DOWN	ENSG00000247708	STX18-AS1	17	cg04836400;cg10307662
chr8	12900971	12901413	443	2	2.13055e-20	1.70776e-06	0.232662	0.210298	445	UP	ENSG00000206996	RNU6-842P	17	cg23962776;cg23599004
chr17	40293755	40294527	773	2	2.11892e-26	0.00915132	0.401749	0.210089	5252	UP	ENSG00000108774	RAB5C	17	cg16801102;cg25967799
chr7	55195278	55195570	293	3	6.32231e-43	2.05002e-07	0.396609	0.210055	17737	DOWN	ENSG00000146648	EGFR	17	cg17902703;cg03017407;cg02929993
chr6	56733843	56734221	379	2	1.39178e-10	0.000234283	0.277597	0.207374	1767	UP	ENSG00000216854	RPL17P26	17	cg01502353;cg12062175
chr5	179751165	179752614	1450	5	8.17815e-39	1.42793e-09	0.309322	0.206079	0	Over	ENSG00000131459	GFPT2	17	cg20660808;cg24647804;cg25384513;cg16793483;cg04459091
chr13	109753048	109753161	114	2	3.45325e-18	4.59438e-06	0.223146	0.205646	1105	DOWN	ENSG00000229938	MYO16-AS2	17	cg04480116;cg01835732
chr22	45675312	45675375	64	2	5.03279e-12	5.78773e-05	0.249916	0.20521	3831	DOWN	ENSG00000213752	CTA-268H5.9	17	cg22523787;cg06242249
chr12	65674264	65674363	100	3	9.74816e-26	1.39207e-06	0.24327	0.205019	1073	UP	ENSG00000250280	RP11-305O6.3	17	cg04104959;cg01104960;cg21614762
chr1	58263064	58263321	258	2	3.48605e-18	4.59836e-06	0.226646	0.20475	40307	DOWN	ENSG00000238773	AL137855.1	17	cg01682287;cg13691257
chr8	128412966	128413575	610	2	6.58849e-15	5.83206e-06	0.212834	0.2044	12959	UP	ENSG00000212993	POU5F1B	17	cg16548457;cg15191830
chr13	106650225	106650270	46	2	9.52349e-37	1.38696e-08	0.233537	0.203527	100232	UP	ENSG00000252550	SNORA25	17	cg09259797;cg00390259
chr10	62174599	62175198	600	3	4.10015e-34	4.64675e-08	0.274479	0.202843	25110	UP	ENSG00000151150	ANK3	17	cg05308498;cg05852740;cg05072426
chr11	120056113	120056948	836	2	1.60896e-11	0.000246864	0.279046	0.202781	0	Over	ENSG00000137699	TRIM29	17	cg03632278;cg01260325
chr2	19673800	19674105	306	3	5.72419e-19	9.54962e-07	0.270743	0.202418	1105	UP	ENSG00000237992	AC010096.2	17	cg24808001;cg21205089;cg19541916
chr4	138466260	138466870	611	5	5.06146e-28	1.636e-08	0.272	0.202263	14	UP	ENSG00000251632	RP11-714L20.1	17	cg23402433;cg12938224;cg12796469;cg09688005;cg25778061
chr1	202508687	202509286	600	4	4.72299e-48	2.31909e-12	0.295308	0.201809	12131	UP	ENSG00000253042	SNORA70	17	cg11895394;cg09674340;cg05698171;cg21207595
chr1	7120104	7121508	1405	6	4.30756e-34	1.61109e-08	0.341001	0.200997	45764	UP	ENSG00000237365	RP11-334N17.1	17	cg20434152;cg06149271;cg05710479;cg13097088;cg10115203;cg05919900
chr7	3018391	3019382	992	5	1.69302e-48	1.24354e-10	0.366419	0.200968	19345	UP	ENSG00000201794	RN7SKP130	17	cg03211192;cg19196826;cg19014792;cg00273359;cg06643466
chr4	57623782	57624431	650	3	2.81139e-22	1.6445e-05	0.277997	0.200904	3219	DOWN	ENSG00000227040	RP11-533F5.2	17	cg21399203;cg02976351;cg06341590
chr13	110981828	110982652	825	3	2.81314e-28	7.96545e-08	0.264979	0.200651	22213	DOWN	ENSG00000134871	COL4A2	17	cg18735775;cg16558214;cg10596489
chr1	229228909	229229512	604	2	1.59967e-17	3.56279e-06	0.269893	0.200644	1139	DOWN	ENSG00000236975	RP5-1065P14.2	17	cg13239713;cg09738242
chr6	170557102	170558102	1001	6	7.94326e-41	4.82246e-07	0.351474	0.200552	13554	Over	ENSG00000230960	RP5-1086L22.1	17	cg19406113;cg26180843;cg15637912;cg12709009;cg03972135;cg16590582
chr5	168139607	168139634	28	2	6.58172e-12	8.79419e-05	0.231273	0.20029	5674	DOWN	ENSG00000254042	CTC-558O2.1	17	cg11462252;cg09844001
chr21	45591001	45592091	1091	3	3.79082e-18	1.52409e-07	0.223559	0.20013	1488	DOWN	ENSG00000267913	AP001055.1	17	cg22320083;cg17669178;cg13952509
chrX	16622255	16622966	712	2	1.39152e-11	5.94782e-05	0.224983	0.199997	13086	UP	ENSG00000047230	CTPS2	17	cg06294679;cg17434326
chr2	19774488	19774767	280	3	1.25324e-25	3.08376e-08	0.241803	0.1997	99276	DOWN	ENSG00000237992	AC010096.2	17	cg03891941;cg14798466;cg05032059
chr3	194875295	194875931	637	2	2.18022e-23	0.00722657	0.405909	0.199313	462	UP	ENSG00000173950	XXYLT1	17	cg25586848;cg09709457
chr5	91895923	91896882	960	4	1.68134e-19	1.60621e-06	0.261645	0.19929	182	UP	ENSG00000249776	RP11-133F8.2	17	cg14910509;cg06733468;cg03179643;cg06453901
chr2	70360150	70360797	648	2	5.54434e-26	1.54359e-07	0.225401	0.199112	7700	UP	ENSG00000231327	AC016700.5	17	cg01726273;cg07425115
chr10	123908897	123909456	560	4	3.0067e-28	2.17905e-09	0.24533	0.198175	13484	UP	ENSG00000138162	TACC2	17	cg18322589;cg19774782;cg19392379;cg17136011
chr1	203525604	203526848	1245	4	1.21031e-42	8.48902e-10	0.353731	0.198154	60505	DOWN	ENSG00000188770	OPTC	17	cg10666652;cg10720154;cg23978850;cg14611455
chr4	184961220	184961374	155	3	4.07553e-21	2.09483e-07	0.231607	0.197901	29293	DOWN	ENSG00000173320	STOX2	17	cg08474478;cg06669374;cg19764006
chr1	15058641	15060724	2084	4	2.74199e-38	1.88445e-07	0.385403	0.197848	39531	UP	ENSG00000235829	TBCAP2	17	cg01017257;cg22386492;cg09137204;cg26261148
chr9	124009589	124009784	196	3	6.43632e-14	9.84881e-06	0.23712	0.197395	7221	UP	ENSG00000214651	RP11-477J21.2	17	cg04936213;cg24432919;cg15528292
chr16	79122650	79124403	1754	7	2.07748e-78	9.5296e-10	0.332796	0.197193	0	Over	ENSG00000260479	RP11-556H2.3	17	cg07022959;cg07397572;cg22992503;cg17251643;cg16038616;cg18379332;cg26402356
chr2	109842911	109843185	275	2	1.0336e-14	0.0279813	0.390728	0.19702	24692	UP	ENSG00000228551	SNRPGP9	17	cg16445727;cg13508449
chr11	36062297	36063277	981	2	6.55698e-26	1.5231e-05	0.327937	0.196797	30648	DOWN	ENSG00000263389	MIR3973	17	cg20735242;cg06311185
chr15	59587546	59588622	1077	3	8.38641e-38	6.76366e-10	0.273631	0.196163	24184	UP	ENSG00000259771	RP11-429D19.1	17	cg10156382;cg08423142;cg24263283
chr22	47187251	47187343	93	2	7.91865e-19	2.22322e-06	0.240774	0.194869	17426	DOWN	ENSG00000054611	TBC1D22A	17	cg23105257;cg17157894
chr1	68643188	68643840	653	2	5.66499e-51	3.24328e-05	0.356722	0.194695	1127	Over	ENSG00000116729	WLS	17	cg09156426;cg13186599
chr6	22055891	22056734	844	4	1.55496e-29	2.7804e-09	0.254124	0.194554	29038	UP	ENSG00000222515	RN7SKP240	17	cg17975530;cg20648837;cg21788121;cg22626362
chr8	8506370	8506598	229	2	2.58972e-28	1.14733e-07	0.229565	0.194299	15395	DOWN	ENSG00000264445	AC087269.2	17	cg11316169;cg14476852
chr12	130618547	130618580	34	2	4.04649e-21	1.43008e-06	0.199775	0.194277	27642	DOWN	ENSG00000250208	FZD10-AS1	17	cg19597170;cg08957733
chr7	4859229	4859763	535	5	4.57312e-11	5.29862e-05	0.247503	0.193182	4264	UP	ENSG00000157927	RADIL	17	cg20370909;cg08430395;cg02470267;cg01197302;cg07105221
chr2	190541400	190541480	81	2	2.51488e-12	9.49562e-05	0.234894	0.192611	183	UP	ENSG00000151687	ANKAR	17	cg17367381;cg12918604
chr12	108039569	108040529	961	4	2.77015e-34	1.57091e-07	0.28803	0.192193	4036	UP	ENSG00000222160	Y_RNA	17	cg26515471;cg03815621;cg14401746;cg12987582
chr6	3340780	3340979	200	2	9.29868e-10	0.000901292	0.247844	0.191747	16362	UP	ENSG00000137266	SLC22A23	17	cg15406637;cg15717840
chr2	217167942	217168467	526	2	8.72861e-15	2.55974e-05	0.211586	0.191193	0	Over	ENSG00000233581	AC069155.1	17	cg02355924;cg12894672
chr2	95740362	95740682	321	2	4.88449e-10	0.000144844	0.2197	0.190239	18753	DOWN	ENSG00000144029	MRPS5	17	cg00866476;cg07106169
chr1	25246854	25246922	69	2	1.45361e-81	2.23442e-10	0.253127	0.189999	8366	DOWN	ENSG00000020633	RUNX3	17	cg15498134;cg08544331
chr3	129318459	129318654	196	2	1.67454e-14	1.69906e-05	0.192329	0.189748	7006	DOWN	ENSG00000004399	PLXND1	17	cg16850690;cg09920742
chr1	95258162	95258226	65	2	2.04418e-20	1.08167e-06	0.258277	0.189716	27425	DOWN	ENSG00000224081	LINC01057	17	cg06004233;cg06788267
chr8	128390507	128390627	121	2	1.17924e-11	0.000142884	0.209223	0.189632	35907	UP	ENSG00000212993	POU5F1B	17	cg04657445;cg19419144
chr16	57917946	57918670	725	5	2.70961e-25	4.24898e-08	0.271491	0.189454	9511	UP	ENSG00000265209	AC010543.1	17	cg01035261;cg04269043;cg07112337;cg02358664;cg08687941
chr22	38306110	38306363	254	3	1.92086e-25	1.61023e-07	0.29278	0.189192	3220	DOWN	ENSG00000100139	MICALL1	17	cg23403968;cg04169102;cg21931503
chr6	140858452	140858977	526	3	3.00944e-20	0.0051378	0.297376	0.188683	122872	DOWN	ENSG00000221336	AL356137.1	17	cg02868751;cg07389058;cg16206409
chr3	58621258	58621448	191	2	1.20585e-11	0.00113235	0.250111	0.188525	7920	UP	ENSG00000168309	FAM107A	17	cg01486943;cg17927859
chr9	134857029	134857358	330	2	4.27142e-20	2.43594e-06	0.26903	0.188395	95618	DOWN	ENSG00000230940	RP11-32B11.2	17	cg20428356;cg04152446
chr15	39726997	39727283	287	2	3.10607e-17	1.9585e-05	0.274312	0.188387	7600	UP	ENSG00000259345	RP11-624L4.1	17	cg19554281;cg08424133
chr16	2082689	2084192	1504	8	2.45468e-90	1.83391e-19	0.304257	0.188276	0	Over	ENSG00000065054	SLC9A3R2	17	cg08601673;cg13767707;cg04751761;cg07405121;cg09889479;cg05251269;cg22116999;cg08120071
chr4	111560462	111564768	4307	14	3.27668e-44	4.8935e-22	0.318242	0.188267	0	Over	ENSG00000164093	PITX2	17	cg16041686;cg15652723;cg26199289;cg17242937;cg03133735;cg21062440;cg08326515;cg05702723;cg01733176;cg03148184;cg00445187;cg09171373;cg16933229;cg11671598
chr8	131329960	131330249	290	2	1.76225e-09	0.000388646	0.203597	0.188057	22933	DOWN	ENSG00000153317	ASAP1	17	cg16594403;cg16070605
chrX	69655097	69655158	62	2	3.43257e-07	0.00305683	0.242997	0.187552	9425	DOWN	ENSG00000130055	GDPD2	17	cg06462431;cg16407164
chr21	46377956	46379089	1134	8	7.83268e-66	2.27033e-12	0.372969	0.187406	0	Over	ENSG00000160256	FAM207A	17	cg02930963;cg10007534;cg05054998;cg19991640;cg24519027;cg01314391;cg18638180;cg05613080
chr19	752097	753259	1163	3	1.34396e-21	0.000129452	0.288572	0.187046	970	DOWN	ENSG00000099812	MISP	17	cg19546012;cg10075503;cg03288114
chr3	170557991	170558147	157	2	4.40638e-07	0.00171311	0.24078	0.18703	1813	DOWN	ENSG00000222411	RNY5P3	17	cg17957417;cg17342216
chr22	36775752	36776109	358	2	4.11697e-09	0.000319034	0.269914	0.18663	7953	DOWN	ENSG00000100345	MYH9	17	cg26089367;cg16283975
chr5	60690746	60690756	11	2	2.83267e-12	5.52239e-05	0.198038	0.185635	3047	UP	ENSG00000213891	RPL3P6	17	cg05374899;cg05128755
chr15	96014836	96015169	334	5	2.98565e-28	6.57946e-06	0.360414	0.185613	21829	DOWN	ENSG00000258489	RP11-398J10.2	17	cg23331071;cg20173717;cg08338969;cg15863835;cg25812068
chr1	244006288	244007303	1016	6	1.1215e-54	2.19576e-09	0.379205	0.185048	0	Over	ENSG00000117020	AKT3	17	cg15323015;cg27089595;cg11496569;cg22637834;cg11314684;cg19503731
chr11	35808321	35808688	368	2	1.43515e-20	0.000605348	0.28108	0.184755	27193	UP	ENSG00000261355	RP11-698N11.4	17	cg04237436;cg20908326
chr4	57523706	57524770	1065	7	8.63092e-51	2.79585e-11	0.2812	0.184688	0	Over	ENSG00000171476	HOPX	17	cg27108109;cg19196555;cg19978674;cg15818019;cg00511755;cg24897065;cg12892701
chrX	10142001	10142267	267	2	9.34695e-25	0.00108407	0.352239	0.184525	15428	DOWN	ENSG00000073464	CLCN4	17	cg18344541;cg14973339
chr18	47624021	47624608	588	4	2.33012e-13	0.00207497	0.311946	0.183982	30	UP	ENSG00000167306	MYO5B	17	cg18401380;cg21081175;cg24581547;cg02301322
chr3	42103138	42103367	230	2	1.07291e-14	1.57649e-05	0.310984	0.183584	9951	UP	ENSG00000229339	RP11-193I22.2	17	cg16811988;cg19230867
chr16	70769152	70771142	1991	4	9.80164e-24	2.76586e-07	0.318113	0.183305	7340	DOWN	ENSG00000103043	VAC14	17	cg08329113;cg00259097;cg18531575;cg10600019
chr13	44642515	44643116	602	2	3.99243e-32	3.13893e-05	0.252693	0.183286	41506	DOWN	ENSG00000233725	LINC00284	17	cg14768836;cg05452692
chr9	136571279	136572378	1100	3	2.2145e-12	4.56871e-05	0.318122	0.183022	2455	UP	ENSG00000123453	SARDH	17	cg13716849;cg14255237;cg12827761
chr16	22296110	22297660	1551	5	9.1641e-52	6.65387e-07	0.305864	0.182618	218	UP	ENSG00000103319	EEF2K	17	cg06535100;cg01304145;cg00549561;cg07602513;cg11264570
chr6	131380543	131380858	316	2	9.6087e-31	0.0124195	0.371169	0.182538	2857	DOWN	ENSG00000079819	EPB41L2	17	cg17329834;cg24903150
chr15	88119492	88119539	48	2	1.11872e-13	1.98537e-05	0.211135	0.181787	620	UP	ENSG00000259527	LINC00052	17	cg13382840;cg02498084
chr17	76412842	76412890	49	2	1.90573e-08	0.000447066	0.223098	0.181274	3412	UP	ENSG00000087157	PGS1	17	cg04999421;cg06656240
chr10	134085595	134086042	448	3	1.69154e-17	3.17867e-06	0.212499	0.181142	22982	UP	ENSG00000165752	STK32C	17	cg06318478;cg25758195;cg26323374
chr1	230272306	230272656	351	5	9.68618e-24	2.08694e-08	0.231137	0.180961	69287	DOWN	ENSG00000143641	GALNT2	17	cg15817769;cg11795921;cg16246661;cg16698674;cg26525772
chr16	14458471	14458509	39	2	3.65994e-17	6.42873e-06	0.191159	0.180714	5613	DOWN	ENSG00000260009	RP11-65J21.1	17	cg07095737;cg09689633
chr14	56661627	56662241	615	2	3.05599e-13	1.39981e-05	0.220478	0.180679	75799	DOWN	ENSG00000139946	PELI2	17	cg08700993;cg24040751
chr1	202252162	202252805	644	4	3.21791e-57	2.63833e-09	0.383749	0.180673	6732	DOWN	ENSG00000133067	LGR6	17	cg14382585;cg03773136;cg13673568;cg11165563
chr15	63848612	63848745	134	4	4.50477e-18	7.33763e-07	0.246481	0.180582	0	Over	ENSG00000259248	USP3-AS1	17	cg16900876;cg10466178;cg02890315;cg07754811
chr14	56777076	56778402	1327	9	3.97841e-98	2.81881e-08	0.496464	0.180274	0	Over	ENSG00000259719	RP11-930O11.1	17	cg16212754;cg01454389;cg08879865;cg21556470;cg01456096;cg08443549;cg22725507;cg04067042;cg20474450
chr10	49734596	49734874	279	2	7.16007e-23	0.00383898	0.351146	0.180136	2314	UP	ENSG00000128805	ARHGAP22	17	cg09959817;cg25728206
chr10	64342383	64342799	417	2	6.66721e-16	0.00126636	0.354834	0.179865	60733	UP	ENSG00000138311	ZNF365	17	cg11507656;cg04849386
chr15	99399699	99400281	583	2	2.69046e-34	1.23728e-05	0.275507	0.179492	16666	UP	ENSG00000140443	IGF1R	17	cg11145296;cg07936846
chr2	54827585	54828502	918	2	1.82645e-09	0.000183651	0.231202	0.179287	42053	DOWN	ENSG00000115306	SPTBN1	17	cg21487856;cg08662964
chr5	114935797	114936711	915	2	2.35565e-25	0.00585811	0.342707	0.178346	1042	UP	ENSG00000249249	AC010226.4	17	cg00955413;cg04798695
chr2	20792663	20793466	804	3	1.01426e-59	1.59058e-07	0.339913	0.178191	354	UP	ENSG00000231948	HS1BP3-IT1	17	cg27282397;cg03603234;cg18813270
chr20	21163727	21164508	782	2	6.71748e-12	0.000144693	0.249614	0.176981	16490	UP	ENSG00000214535	RPS15AP1	17	cg26452556;cg20851187
chr22	36728080	36728977	898	2	9.76466e-15	0.000787978	0.238997	0.176909	3082	UP	ENSG00000100345	MYH9	17	cg24099140;cg02037342
chr10	50696342	50697149	808	4	2.84988e-34	5.68718e-05	0.297835	0.176847	13018	DOWN	ENSG00000225830	ERCC6	17	cg27345338;cg13146663;cg22442391;cg17912020
chr6	41065607	41066401	795	5	1.33993e-33	1.09346e-07	0.280147	0.176322	80	UP	ENSG00000124596	OARD1	17	cg11103621;cg16160380;cg26224373;cg14347002;cg26735006
chr3	35720302	35721758	1457	16	9.01681e-126	4.73068e-22	0.384287	0.176289	0	Over	ENSG00000172995	ARPP21	17	cg12886494;cg27251603;cg01273354;cg15778089;cg11652085;cg12948085;cg17334808;cg10797257;cg20582941;cg10793767;cg15950626;cg11068153;cg16370778;cg12942155;cg12776605;cg18183671
chr8	42053413	42053994	582	3	1.38252e-48	1.00019e-08	0.34381	0.176087	196	UP	ENSG00000104368	PLAT	17	cg16163338;cg09920804;cg00933650
chr3	56818147	56818298	152	2	5.3616e-10	0.00310723	0.297652	0.176022	8461	Over	ENSG00000163947	ARHGEF3	17	cg15501138;cg07391913
chr3	61669335	61669786	452	2	4.59782e-11	0.000193407	0.220224	0.175453	55116	DOWN	ENSG00000252420	Y_RNA	17	cg02121773;cg18970805
chr20	42667130	42667633	504	4	8.05827e-24	1.4804e-07	0.214527	0.175422	10	UP	ENSG00000124191	TOX2	17	cg19477243;cg00678971;cg21529075;cg13910713
chr2	1575852	1576804	953	3	6.89965e-19	8.51332e-06	0.327505	0.175156	7278	DOWN	ENSG00000231482	AC141930.2	17	cg10240780;cg19564541;cg17528245
chr18	3810047	3811216	1170	5	9.91858e-31	3.19208e-12	0.207703	0.175121	100	UP	ENSG00000238790	snoU13	17	cg17147624;cg21612445;cg07854515;cg17594765;cg02263051
chr9	131987638	131988251	614	2	3.69569e-21	0.0257977	0.335383	0.174591	4744	DOWN	ENSG00000220992	AL158151.1	17	cg11845870;cg14373091
chr20	51962805	51962979	175	2	1.16977e-15	2.41031e-05	0.214297	0.174376	66468	DOWN	ENSG00000231703	RP4-669H2.1	17	cg14830513;cg23412827
chr3	64725835	64726113	279	2	5.39613e-13	2.74943e-05	0.213634	0.174228	52158	UP	ENSG00000163638	ADAMTS9	17	cg09603919;cg02953897
chr12	123355562	123357517	1956	5	5.15848e-40	1.30977e-07	0.430205	0.1742	0	Over	ENSG00000139722	VPS37B	17	cg16853770;cg11599718;cg13525280;cg00419883;cg08205330
chr5	38445220	38447084	1865	15	3.50719e-59	5.48856e-21	0.398667	0.17369	0	Over	ENSG00000164318	EGFLAM	17	cg14677130;cg05606376;cg13627796;cg09179916;cg12128871;cg20961134;cg06592027;cg17382841;cg16559243;cg05530317;cg15813594;cg21201393;cg24574592;cg03774762;cg24266283
chr12	44919734	44919751	18	2	1.45509e-16	4.89697e-06	0.207114	0.173669	2315	UP	ENSG00000184613	NELL2	17	cg24577892;cg24283568
chr17	35850482	35851459	978	6	1.89136e-54	5.4793e-09	0.310719	0.173612	110	UP	ENSG00000161326	DUSP14	17	cg04347633;cg12882572;cg20018022;cg09234474;cg05013507;cg06716730
chrX	102809791	102809882	92	2	2.92532e-16	8.39158e-06	0.223396	0.173367	21276	UP	ENSG00000133142	TCEAL4	17	cg16733946;cg13176741
chr12	11975155	11976225	1071	3	4.20274e-12	7.31171e-06	0.208211	0.172911	62645	UP	ENSG00000139083	ETV6	17	cg19640090;cg21223094;cg00459801
chr17	55550613	55551245	633	2	5.41469e-12	0.000200873	0.263156	0.172894	28764	DOWN	ENSG00000153944	MSI2	17	cg20471532;cg08677210
chr1	244545617	244545780	164	2	4.81607e-12	0.000185155	0.223886	0.172843	3802	DOWN	ENSG00000173728	C1orf100	17	cg04004822;cg23028740
chr16	24066784	24067174	391	2	1.38431e-12	0.000155961	0.27428	0.172795	23482	DOWN	ENSG00000166501	PRKCB	17	cg04086239;cg10921916
chr1	157164556	157165335	780	5	1.8951e-16	1.93271e-06	0.268925	0.172538	9377	DOWN	ENSG00000229961	RP11-71G12.1	17	cg09504320;cg08231697;cg21687740;cg00272446;cg13355424
chr11	124094053	124095115	1063	4	1.35895e-22	7.56139e-09	0.297887	0.172458	321	UP	ENSG00000181214	OR8G2P	17	cg19276727;cg17528325;cg22685022;cg14914795
chr16	89488412	89489377	966	6	1.81242e-35	0.00101149	0.436258	0.172271	0	Over	ENSG00000261692	RP1-168P16.1	17	cg26547698;cg00169122;cg08423714;cg13993016;cg20148283;cg12426245
chr13	98082182	98082992	811	3	6.39959e-23	4.92668e-06	0.245473	0.172231	3483	UP	ENSG00000125249	RAP2A	17	cg19512055;cg06303574;cg25820762
chr10	74498571	74498683	113	2	8.17441e-15	0.00063429	0.313427	0.172034	17783	DOWN	ENSG00000266719	MIR4676	17	cg26559385;cg03717584
chr8	142232772	142233705	934	8	5.42141e-34	4.2382e-05	0.434443	0.172009	4963	DOWN	ENSG00000022567	SLC45A4	17	cg15331837;cg19923238;cg03653399;cg07217030;cg11945507;cg22335882;cg04804543;cg21207636
chr16	49594026	49594703	678	3	3.34157e-20	0.000230824	0.345729	0.171584	41513	UP	ENSG00000260089	ADAM3B	17	cg16681157;cg01832586;cg09672448
chr15	96894342	96898476	4135	18	1.005e-43	9.64686e-20	0.365167	0.171523	0	Over	ENSG00000259275	RP11-522B15.3	17	cg18261205;cg14512563;cg24033871;cg26267430;cg12379383;cg00057393;cg18512515;cg19162768;cg03752057;cg16545304;cg01223086;cg16897103;cg11164584;cg26431163;cg23136933;cg25052312;cg20386487;cg19279616
chr10	104512523	104513301	779	3	2.44625e-25	5.1778e-07	0.347143	0.171184	8795	DOWN	ENSG00000166272	WBP1L	17	cg04090971;cg01883283;cg20340720
chr9	109975923	109976075	153	2	8.04091e-15	1.20723e-05	0.198828	0.171079	42493	UP	ENSG00000226535	RP11-417L14.1	17	cg06225648;cg04839576
chr8	74371186	74371983	798	3	1.00196e-29	9.43318e-10	0.228199	0.170796	163	UP	ENSG00000040341	STAU2	17	cg05781311;cg00762081;cg10781514
chr12	125629628	125630683	1056	3	1.82376e-31	9.88838e-06	0.354947	0.17059	3920	UP	ENSG00000256814	RP11-158L12.5	17	cg13222048;cg05540832;cg19269674
chr18	46060924	46061606	683	2	6.05798e-18	0.0307576	0.326968	0.170315	3810	UP	ENSG00000134030	CTIF	17	cg15310620;cg23730408
chr8	124625011	124626270	1260	4	1.13946e-27	0.000272926	0.335548	0.170097	194	UP	ENSG00000253286	CTD-2552K11.2	17	cg02278803;cg10122231;cg04070057;cg09122660
chr15	71171900	71171913	14	2	4.03211e-41	5.78543e-09	0.227722	0.170087	12835	DOWN	ENSG00000129028	THAP10	17	cg15404179;cg23096305
chr10	4093393	4093925	533	6	3.38233e-30	4.03375e-08	0.257618	0.170046	0	Over	ENSG00000236990	RP11-433J20.1	17	cg22995042;cg02836987;cg11954236;cg08790138;cg04799865;cg08506528
chr10	98366203	98366681	479	2	4.21667e-16	0.0121786	0.319964	0.169889	11863	DOWN	ENSG00000155629	PIK3AP1	17	cg00301555;cg20439056
chr12	1702001	1703181	1181	8	2.35869e-77	1.06728e-07	0.389822	0.169591	0	Over	ENSG00000171823	FBXL14	17	cg17150898;cg13513622;cg17356328;cg02249648;cg19809562;cg18448782;cg22151768;cg16931076
chr13	109568288	109568637	350	2	2.03361e-09	0.0644875	0.340599	0.169543	29770	DOWN	ENSG00000041515	MYO16	17	cg05740578;cg11300777
chr6	112572461	112572936	476	3	3.08418e-13	0.00251205	0.319976	0.168423	2750	DOWN	ENSG00000112769	LAMA4	17	cg02186735;cg25567805;cg03366425
chr12	131622584	131623508	925	5	1.09183e-28	1.61025e-07	0.301059	0.168326	16084	DOWN	ENSG00000111452	GPR133	17	cg26922917;cg01056242;cg07635485;cg18841122;cg25624009
chr7	47596792	47597438	647	3	1.87688e-20	0.00418728	0.419482	0.168198	17592	UP	ENSG00000136205	TNS3	17	cg12787411;cg13640122;cg25128781
chr4	111530471	111530900	430	2	4.55165e-21	7.04247e-05	0.199978	0.16813	5670	Over	ENSG00000250103	RP11-380D23.2	17	cg15903185;cg00169419
chr1	208135621	208136344	724	2	3.4004e-15	0.000305919	0.273796	0.167715	50873	UP	ENSG00000174059	CD34	17	cg00688321;cg03887906
chr9	101388158	101388231	74	2	1.60457e-17	4.09478e-06	0.179054	0.167309	19042	DOWN	ENSG00000229897	SEPT7P7	17	cg01712924;cg15374125
chr12	12038352	12038786	435	2	8.82076e-24	7.53775e-05	0.254701	0.166853	84	UP	ENSG00000139083	ETV6	17	cg11655490;cg25202362
chr11	73737057	73737124	68	2	1.03911e-21	8.92612e-07	0.183323	0.166681	7829	DOWN	ENSG00000168014	C2CD3	17	cg24009328;cg01117339
chr16	70784519	70785051	533	3	1.88927e-21	5.28148e-06	0.295661	0.166414	3558	DOWN	ENSG00000260156	RP11-394B2.6	17	cg13593913;cg00370608;cg01029939
chr10	62673365	62674969	1605	5	7.31451e-35	1.59579e-05	0.332129	0.166309	679	UP	ENSG00000223107	RNU2-72P	17	cg05898081;cg24853299;cg01727694;cg17589302;cg14391029
chr2	97489585	97489861	277	2	2.21038e-10	0.00072093	0.212799	0.16592	1050	UP	ENSG00000168763	CNNM3	17	cg01137949;cg02527013
chr18	13276926	13277703	778	4	1.76582e-21	4.11598e-05	0.322948	0.165673	398	UP	ENSG00000168675	LDLRAD4	17	cg17692977;cg06613452;cg05583332;cg24413550
chr6	4609631	4610744	1114	4	2.34424e-44	2.73049e-11	0.316486	0.165473	145	UP	ENSG00000205444	RP4-529N6.1	17	cg00175395;cg18372089;cg00241967;cg09863413
chr15	85215021	85215271	251	2	1.19625e-09	0.00292308	0.280334	0.165217	42	UP	ENSG00000140612	SEC11A	17	cg19606131;cg07463455
chr6	109288488	109288592	105	2	4.90717e-14	2.4266e-05	0.174498	0.165102	7824	DOWN	ENSG00000118690	ARMC2	17	cg04642300;cg16102891
chr17	53653854	53654271	418	2	4.18491e-15	9.53515e-06	0.172716	0.165079	14915	UP	ENSG00000236319	CTD-2033D24.2	17	cg26557617;cg24267112
chr2	176936091	176937971	1881	10	1.33611e-47	1.16506e-14	0.224386	0.16455	10669	DOWN	ENSG00000174279	EVX2	17	cg07694390;cg00459623;cg09323727;cg24798398;cg01429449;cg17835961;cg03151469;cg04452311;cg25180342;cg23429510
chr12	124911279	124912182	904	8	1.39023e-47	1.4181e-06	0.391999	0.164503	3004	DOWN	ENSG00000196498	NCOR2	17	cg26385126;cg01485790;cg12509268;cg17154218;cg27547841;cg12511800;cg11311053;cg27431877
chr15	69372826	69373260	435	4	6.95616e-16	8.66097e-06	0.251918	0.164342	0	Over	ENSG00000259222	RP11-809H16.5	17	cg02002788;cg00687674;cg24399529;cg15098410
chr3	35780198	35780851	654	2	7.26079e-20	0.124275	0.325206	0.164134	473	DOWN	ENSG00000172995	ARPP21	17	cg18641057;cg23024484
chr10	5544118	5544140	23	2	7.0651e-10	0.000238447	0.226408	0.16393	2584	UP	ENSG00000178372	CALML5	17	cg27250032;cg15768137
chr10	3088123	3088502	380	2	9.57022e-11	0.00341855	0.306311	0.163736	19690	DOWN	ENSG00000273001	RP11-118K6.3	17	cg24882709;cg10144336
chr1	23130646	23130961	316	2	2.6538e-06	0.00515605	0.266721	0.163696	3912	DOWN	ENSG00000133216	EPHB2	17	cg01427050;cg03564760
chr2	97166001	97166422	422	3	3.51443e-17	9.88906e-07	0.176524	0.163612	238	DOWN	ENSG00000163121	NEURL3	17	cg22880770;cg06726490;cg18145105
chr10	63805057	63805971	915	2	4.03453e-50	0.0354136	0.326049	0.163264	2998	UP	ENSG00000150347	ARID5B	17	cg22832271;cg13541977
chr10	36461638	36461679	42	2	1.51245e-12	3.66059e-05	0.249253	0.163235	83320	UP	ENSG00000227475	RP11-810B23.1	17	cg02273252;cg15278262
chr15	28200668	28200844	177	2	1.76117e-09	0.000317848	0.202409	0.163095	59817	DOWN	ENSG00000228992	RPL5P32	17	cg20906524;cg18759643
chr17	75367442	75368148	707	2	1.10494e-22	4.95564e-06	0.219427	0.162788	1123	UP	ENSG00000184640	2009-09-01	17	cg08747917;cg12098949
chr18	38903898	38904580	683	2	9.80192e-20	0.00298997	0.285108	0.162416	156451	DOWN	ENSG00000267313	RP11-142I20.1	17	cg07609535;cg26626500
chr14	104171040	104172974	1935	9	2.04342e-29	3.78574e-10	0.256663	0.162358	1355	UP	ENSG00000126215	XRCC3	17	cg00845775;cg27170268;cg00995807;cg12798040;cg23369670;cg02194129;cg23702848;cg01279902;cg14172849
chr7	156395808	156395984	177	2	3.26377e-20	1.82511e-06	0.186171	0.162103	0	Over	ENSG00000182648	LINC01006	17	cg19508770;cg24468104
chr4	112560639	112561225	587	3	3.84094e-21	0.000573083	0.274224	0.161977	425	UP	ENSG00000248656	RP11-255I10.2	17	cg00092247;cg15434587;cg20191852
chr6	3742668	3743529	862	6	3.06803e-30	0.00712372	0.551924	0.161879	3539	UP	ENSG00000168994	PXDC1	17	cg14526459;cg22898729;cg24190308;cg20867963;cg25609749;cg23736055
chr15	63771932	63772233	302	2	1.04157e-16	7.64567e-06	0.26913	0.16171	10381	UP	ENSG00000259268	AC007950.1	17	cg02152582;cg08783514
chr7	30903285	30903766	482	3	5.50579e-13	5.49738e-05	0.204101	0.161279	5921	DOWN	ENSG00000106125	FAM188B	17	cg07725840;cg00063392;cg08045192
chr17	46618614	46624268	5655	37	1.19127e-72	3.19011e-26	0.499422	0.161179	0	Over	ENSG00000230148	HOXB-AS1	17	cg10788618;cg12121660;cg07077858;cg18416950;cg22807449;cg19047660;cg17807663;cg17151409;cg26841048;cg10122916;cg09313705;cg23530553;cg03709178;cg16308673;cg21097733;cg02816923;cg01562005;cg02494572;cg17573933;cg01882880;cg10381440;cg20811755;cg03003334;cg03260249;cg09328349;cg22777724;cg22703115;cg25882366;cg22593405;cg21124892;cg11955385;cg19474833;cg20401567;cg12468273;cg21780393;cg06942183;cg1…
chr9	139715323	139716599	1277	8	1.09744e-40	1.87309e-09	0.282925	0.161042	0	Over	ENSG00000196642	RABL6	17	cg15716241;cg19128463;cg14224203;cg13552690;cg10880928;cg15032615;cg13671605;cg08862580
chr3	115561377	115562189	813	2	8.43602e-21	3.55622e-05	0.249092	0.160675	32	UP	ENSG00000185565	LSAMP	17	cg14887761;cg23601893
chr7	101813842	101814109	268	4	6.52719e-23	1.59423e-06	0.204665	0.160564	8265	DOWN	ENSG00000258040	AC005086.3	17	cg02775353;cg10660498;cg17148755;cg05258123
chr1	183241246	183241501	256	2	4.1568e-13	0.00248708	0.248941	0.160119	5508	DOWN	ENSG00000233562	RP11-548N1.1	17	cg05602391;cg13843938
chr4	70514222	70514724	503	3	2.95567e-19	2.67595e-06	0.192144	0.159862	742	UP	ENSG00000173610	UGT2A1	17	cg23270582;cg08820677;cg06634441
chr1	4794072	4795114	1043	4	6.84026e-23	0.00028753	0.483605	0.15986	22856	DOWN	ENSG00000196581	AJAP1	17	cg24350011;cg13480658;cg21913897;cg04110918
chr1	232968603	232969309	707	2	2.19231e-14	0.000224212	0.174613	0.159755	669	UP	ENSG00000206835	RNU1-74P	17	cg18721807;cg18885557
chr6	156919703	156919811	109	2	3.39332e-14	2.46465e-05	0.16826	0.159681	63372	UP	ENSG00000220347	RP11-230C9.1	17	cg17250160;cg15174906
chr19	1271019	1271371	353	6	2.20078e-22	1.20198e-07	0.243704	0.15945	0	Over	ENSG00000099622	CIRBP	17	cg02281970;cg14558880;cg08902698;cg02644867;cg09400566;cg26552621
chr8	20060014	20060877	864	2	3.33785e-12	8.80066e-05	0.226015	0.159272	5063	DOWN	ENSG00000147416	ATP6V1B2	17	cg09511513;cg27484320
chr8	48265853	48265917	65	2	7.07323e-12	5.04041e-05	0.168867	0.15925	7468	UP	ENSG00000164808	SPIDR	17	cg14195992;cg17010309
chr1	204966013	204966512	500	5	7.32693e-34	5.5898e-10	0.236651	0.159025	0	Over	ENSG00000163531	NFASC	17	cg03854265;cg17449235;cg24931168;cg17947172;cg14654495
chr15	63795662	63796130	469	3	5.09172e-12	0.00460313	0.244417	0.158906	662	UP	ENSG00000140455	USP3	17	cg04352505;cg04245873;cg24679423
chr12	98811881	98813117	1237	3	7.2111e-22	0.00283554	0.268203	0.158518	64	UP	ENSG00000201296	RNU4-41P	17	cg05451210;cg09320189;cg01055208
chr12	77156168	77156933	766	4	2.23923e-16	2.42028e-06	0.23534	0.158286	434	UP	ENSG00000186908	ZDHHC17	17	cg15711720;cg13801558;cg09192801;cg18549790
chr16	31195218	31195254	37	2	5.8921e-13	5.55032e-05	0.171813	0.158129	346	DOWN	ENSG00000089280	FUS	17	cg04996115;cg08081390
chr1	58089001	58089357	357	3	5.77285e-20	3.01939e-06	0.220168	0.158002	17122	UP	ENSG00000236888	RPS20P5	17	cg20292791;cg00026909;cg07268227
chr19	11289087	11289376	290	8	3.12789e-75	9.88163e-18	0.244322	0.157559	2463	UP	ENSG00000197256	KANK2	17	cg17107691;cg25417529;cg25713411;cg22807822;cg15702838;cg20953257;cg05589277;cg22595209
chr7	15208345	15208895	551	3	1.53242e-10	0.00109451	0.243724	0.157283	102512	DOWN	ENSG00000227489	AC006458.3	17	cg13773560;cg01347410;cg15660488
chr13	114280854	114281582	729	4	1.15929e-17	0.000449711	0.279669	0.156797	9883	UP	ENSG00000198176	TFDP1	17	cg21258259;cg14759482;cg11478233;cg27519016
chr10	96059017	96059372	356	2	2.14201e-29	0.000278504	0.244871	0.156218	12188	UP	ENSG00000268894	PLCE1-AS1	17	cg24373619;cg08034157
chr19	11001891	11002057	167	2	2.12991e-07	0.004305	0.196914	0.155826	19304	DOWN	ENSG00000142453	CARM1	17	cg18178852;cg23231815
chr16	27461333	27461638	306	3	1.83406e-30	8.0222e-09	0.193453	0.155811	3075	DOWN	ENSG00000259954	IL21R-AS1	17	cg26505691;cg10292154;cg27027151
chr4	143300965	143301382	418	2	2.48307e-13	0.000228983	0.211479	0.155741	22779	DOWN	ENSG00000109452	INPP4B	17	cg02380064;cg15563979
chr17	74049600	74050670	1071	10	3.11171e-42	5.49793e-06	0.344353	0.155487	0	Over	ENSG00000167881	SRP68	17	cg16655469;cg22853665;cg03161223;cg20907091;cg18223639;cg14031100;cg25802006;cg17650909;cg13789737;cg24759044
chr1	110526158	110526899	742	4	7.58855e-29	2.05931e-05	0.317306	0.155372	408	UP	ENSG00000168710	AHCYL1	17	cg24681307;cg19595244;cg02152578;cg09513758
chr3	119378929	119380012	1084	7	1.05071e-41	2.8219e-07	0.306616	0.154999	0	Over	ENSG00000121577	POPDC2	17	cg24966958;cg03666588;cg09411212;cg19868730;cg17311022;cg02737379;cg07382070
chr16	85062421	85062881	461	2	1.52897e-34	2.01376e-06	0.201077	0.154296	1010	DOWN	ENSG00000135709	KIAA0513	17	cg07165260;cg00138824
chr10	104562295	104563029	735	4	4.08411e-39	5.66317e-08	0.225935	0.15421	656	UP	ENSG00000252994	RNU6-1231P	17	cg11509704;cg18404213;cg12730165;cg16054018
chr19	1257077	1257347	271	3	5.56758e-22	2.92979e-07	0.171744	0.154095	2036	UP	ENSG00000099622	CIRBP	17	cg26831409;cg15190149;cg22357379
chr12	114881453	114883396	1944	8	1.05569e-62	4.44152e-17	0.266089	0.154056	32358	DOWN	ENSG00000255399	TBX5-AS1	17	cg00924143;cg05128922;cg14411103;cg01396176;cg10697995;cg19858749;cg14283944;cg02824386
chr21	28562725	28563103	379	2	9.52774e-08	0.000814492	0.203979	0.153982	46456	UP	ENSG00000215326	GPX1P2	17	cg06551987;cg20471082
chr18	34853689	34855482	1794	7	2.18761e-31	3.38664e-08	0.33815	0.153547	0	Over	ENSG00000267202	RP11-797E24.3	17	cg24202131;cg05649108;cg02345961;cg27353346;cg19026976;cg11760198;cg06338499
chr6	157956611	157957281	671	2	4.21519e-16	0.0146372	0.303192	0.153315	6335	UP	ENSG00000175048	ZDHHC14	17	cg07284788;cg16438469
chr18	44337099	44338147	1049	6	3.1695e-51	4.02573e-13	0.254852	0.153136	0	Over	ENSG00000101638	ST8SIA5	17	cg15049968;cg23302884;cg26155939;cg09275869;cg23129478;cg01059449
chr11	3173868	3175636	1769	7	1.56726e-27	3.66877e-09	0.326731	0.153004	6986	Over	ENSG00000021762	OSBPL5	17	cg07992377;cg15964132;cg26073542;cg13200188;cg25908390;cg18591228;cg14183540
chr2	136544559	136544915	357	2	1.49197e-12	0.00223657	0.268742	0.152719	14541	DOWN	ENSG00000144224	UBXN4	17	cg00534423;cg25635211
chr5	7326030	7326648	619	3	1.24023e-19	0.00030425	0.221846	0.151833	0	Over	ENSG00000251250	RP11-404K5.4	17	cg07003645;cg19229291;cg01384268
chr7	151123652	151125095	1444	6	8.05614e-129	3.89922e-07	0.39527	0.151805	0	Over	ENSG00000241456	RP4-555L14.4	17	cg05354622;cg03978192;cg02200809;cg16654325;cg27583356;cg06199077
chr3	45957266	45958440	1175	6	7.66144e-39	3.07016e-07	0.241563	0.151794	0	Over	ENSG00000163818	LZTFL1	17	cg10418021;cg25897930;cg03297297;cg26763394;cg12924105;cg12988275
chr21	46849940	46851112	1173	7	2.85245e-41	3.38582e-08	0.25619	0.151634	4954	UP	ENSG00000183535	COL18A1-AS1	17	cg12668523;cg24483767;cg03152428;cg15844419;cg22978915;cg00937175;cg21242863
chr7	47693630	47694612	983	4	1.72558e-09	0.00012055	0.217076	0.151202	229	UP	ENSG00000221845	C7orf65	17	cg14825872;cg09453760;cg15978778;cg13164238
chr7	116356738	116357092	355	2	5.29279e-10	0.000271873	0.162049	0.151128	7107	UP	ENSG00000105976	MET	17	cg15650664;cg11056055
chr7	104613801	104614435	635	2	4.99438e-19	2.7787e-05	0.169304	0.151126	2066	DOWN	ENSG00000251911	SNORD112	17	cg18114313;cg11712338
chr3	149166488	149167801	1314	3	2.39974e-22	0.000185722	0.306469	0.150896	14815	DOWN	ENSG00000241929	RP11-278L15.3	17	cg00214395;cg21158745;cg26515358
chr6	169363268	169365008	1741	8	8.37353e-109	7.21983e-08	0.393444	0.150522	0	Over	ENSG00000225879	RP3-495K2.3	17	cg06580908;cg11725768;cg03774005;cg03880512;cg24906129;cg13424132;cg13148449;cg24738424
chr6	156717406	156718546	1141	6	4.22807e-22	1.05292e-06	0.225106	0.15035	17521	DOWN	ENSG00000212295	SNORD28	17	cg05225634;cg07292773;cg09056876;cg21795221;cg00587301;cg20021506
chr19	48232106	48232988	883	4	1.44676e-36	1.75063e-08	0.273396	0.150195	0	Over	ENSG00000024422	EHD2	17	cg15713625;cg12378578;cg24865623;cg25720930
chr14	41817479	41817766	288	2	3.9595e-18	0.044923	0.303988	0.150053	730	UP	ENSG00000221695	AL390335.1	17	cg11025439;cg24507638
chr8	140937286	140937410	125	3	3.98321e-08	0.00123304	0.201384	0.149491	6005	UP	ENSG00000250733	C8orf17	17	cg21602882;cg14353728;cg09147401
chr13	30733388	30734529	1142	4	1.18884e-31	0.00156031	0.354988	0.149437	0	Over	ENSG00000232117	LINC00384	17	cg07030835;cg10101352;cg21670717;cg17693655
chr1	3050381	3051529	1149	6	4.34368e-53	1.28887e-05	0.328575	0.149415	107	UP	ENSG00000226286	RP1-163G9.2	17	cg00713435;cg10111211;cg12641165;cg10124445;cg08405558;cg24701817
chr1	53611984	53612022	39	2	3.55039e-40	1.02987e-08	0.169819	0.149141	3694	UP	ENSG00000162383	SLC1A7	17	cg24406619;cg09503816
chr8	38656780	38657066	287	4	4.90059e-11	0.000149264	0.224231	0.14908	94	UP	ENSG00000253586	RP11-723D22.2	17	cg19013329;cg23541968;cg18404058;cg12177749
chr10	21237556	21238185	630	2	1.84757e-10	0.000488595	0.208874	0.148868	48935	Over	ENSG00000078114	NEBL	17	cg06331574;cg24616879
chr18	3726221	3726858	638	2	4.6883e-24	3.06298e-07	0.182905	0.148817	2519	DOWN	ENSG00000170579	DLGAP1	17	cg11837610;cg18423469
chr16	24162798	24162819	22	2	3.61978e-11	7.5667e-05	0.167643	0.148809	186	UP	ENSG00000166501	PRKCB	17	cg18483526;cg15619703
chr1	159869223	159870915	1693	10	2.92979e-59	5.29867e-12	0.348671	0.148647	0	Over	ENSG00000266458	hsa-mir-4259	17	cg00099427;cg02849695;cg09476130;cg25935178;cg09753657;cg25153824;cg12486913;cg17239103;cg09451092;cg03685774
chr13	47161167	47161752	586	3	9.33547e-14	0.00418453	0.252441	0.148068	33771	DOWN	ENSG00000136141	LRCH1	17	cg01953813;cg09131500;cg25168391
chr19	30494289	30495077	789	6	3.67068e-35	6.03106e-05	0.241818	0.147626	124	UP	ENSG00000105176	URI1	17	cg23856718;cg14977462;cg19104037;cg15468923;cg26639842;cg09148605
chr1	207995752	207997331	1580	6	1.98358e-35	0.000231672	0.411456	0.147425	0	Over	ENSG00000203709	C1orf132	17	cg10501210;cg22793142;cg04845871;cg15393490;cg05652609;cg24536146
chr17	12452369	12453280	912	6	1.09745e-15	0.000861859	0.370811	0.147325	0	Over	ENSG00000179136	LINC00670	17	cg20028826;cg08762229;cg08104415;cg03974488;cg07143720;cg05906056
chr12	107347673	107348689	1017	3	1.48896e-27	8.87328e-05	0.290641	0.147083	585	DOWN	ENSG00000260329	RP11-412D9.4	17	cg14573817;cg08130071;cg25674883
chr1	208021325	208021736	412	2	1.4385e-10	0.00840926	0.260564	0.147044	20758	DOWN	ENSG00000203709	C1orf132	17	cg17324695;cg15646741
chr12	124399622	124400247	626	2	2.79011e-16	0.00937133	0.269644	0.146745	6761	DOWN	ENSG00000197653	DNAH10	17	cg01387083;cg08598677
chr14	76604563	76605088	526	4	2.85537e-16	0.00262829	0.29052	0.146408	13170	UP	ENSG00000089916	GPATCH2L	17	cg22916722;cg24748191;cg02058267;cg12508777
chr1	211650061	211650394	334	3	1.14613e-11	0.000121378	0.236739	0.146327	14978	DOWN	ENSG00000198570	RD3	17	cg23606507;cg00432789;cg08494091
chr1	67396905	67397959	1055	3	2.8054e-23	2.03212e-05	0.218305	0.146038	375	UP	ENSG00000198160	MIER1	17	cg02744525;cg03849927;cg08817048
chr1	6698033	6698457	425	2	2.00503e-08	0.000677301	0.190308	0.145659	6659	DOWN	ENSG00000007923	DNAJC11	17	cg17232631;cg02993722
chr12	25705290	25705953	664	3	3.02496e-11	0.00338302	0.270322	0.14547	224	DOWN	ENSG00000152936	IFLTD1	17	cg23435916;cg10412312;cg15461781
chr5	159560272	159560692	421	3	5.38482e-20	1.20487e-06	0.169245	0.145468	4054	DOWN	ENSG00000239048	AC008706.1	17	cg06687640;cg25433552;cg08453371
chr1	202537343	202537837	495	2	7.72227e-09	0.000314832	0.171922	0.144754	696	DOWN	ENSG00000077157	PPP1R12B	17	cg21343350;cg12581598
chr6	20210600	20211654	1055	4	2.83355e-13	0.000272115	0.297072	0.14449	663	UP	ENSG00000227803	RP11-239H6.2	17	cg04369491;cg01645869;cg21119074;cg06992609
chr17	46089218	46089344	127	2	6.7197e-07	0.00226209	0.200547	0.144325	15655	UP	ENSG00000264701	RP11-6N17.10	17	cg08439109;cg20721917
chr2	42328937	42329760	824	4	5.0442e-17	0.000152827	0.346723	0.144086	46839	DOWN	ENSG00000162878	PKDCC	17	cg24631482;cg18204158;cg02942766;cg15001131
chr2	239698950	239699222	273	3	3.32145e-09	0.00142323	0.201611	0.143775	592	UP	ENSG00000226992	AC144525.1	17	cg13442388;cg11843673;cg11359293
chr2	210675091	210675440	350	2	5.73605e-11	0.0154927	0.262083	0.143708	1562	DOWN	ENSG00000237194	SNAI1P1	17	cg19495351;cg05894754
chr2	235907647	235908561	915	6	1.80876e-62	2.61443e-06	0.30751	0.14343	4162	DOWN	ENSG00000130147	SH3BP4	17	cg25976672;cg04330597;cg07717588;cg17417477;cg17526323;cg14302625
chr1	52194608	52195686	1079	10	1.4582e-52	1.12819e-15	0.271898	0.143204	0	Over	ENSG00000117859	OSBPL9	17	cg14415166;cg25741646;cg01047432;cg14279121;cg22812770;cg23461147;cg10385089;cg06327150;cg11973877;cg24173884
chr1	239524665	239525048	384	2	2.74823e-08	0.00291991	0.255108	0.142848	24816	UP	ENSG00000133019	CHRM3	17	cg20869496;cg11041022
chr12	3108225	3108615	391	3	4.40919e-50	2.91888e-09	0.165737	0.142612	11594	UP	ENSG00000197905	TEAD4	17	cg11938557;cg24952640;cg09377779
chr15	101586790	101588568	1779	9	5.66405e-57	2.37054e-13	0.345494	0.142077	1092	DOWN	ENSG00000259376	RP11-505E24.3	17	cg20714708;cg13571576;cg14590214;cg14725082;cg23631321;cg08151200;cg18248065;cg01677248;cg08750547
chr1	221509763	221510889	1127	4	4.63178e-17	3.52867e-05	0.404879	0.142029	124	UP	ENSG00000234754	RP11-421L10.1	17	cg20482462;cg13861948;cg19865770;cg27518240
chr1	42217077	42217814	738	2	6.84558e-11	3.1525e-05	0.152263	0.142019	6997	UP	ENSG00000264896	AL451006.1	17	cg23114964;cg21421170
chr5	158485169	158486099	931	3	1.96983e-10	0.000351106	0.195813	0.141974	14702	DOWN	ENSG00000164330	EBF1	17	cg24682105;cg10698265;cg06666937
chr14	105157570	105158611	1042	6	5.45674e-40	1.04243e-05	0.336092	0.141887	0	Over	ENSG00000258858	RP11-982M15.5	17	cg14259255;cg14408262;cg04871068;cg26186174;cg06634488;cg09770548
chr6	92836063	92836271	209	2	1.6562e-22	6.50385e-07	0.155829	0.141428	6822	DOWN	ENSG00000200492	U3	17	cg05460682;cg27461278
chr5	2111458	2112561	1104	9	1.54671e-21	9.86308e-07	0.281145	0.141148	72262	UP	ENSG00000201026	Y_RNA	17	cg23008238;cg03540794;cg13294846;cg04475936;cg16288562;cg23319696;cg02534659;cg20933239;cg07672238
chr5	1019448	1020718	1271	4	3.90044e-12	0.00563348	0.258575	0.141138	10279	DOWN	ENSG00000145506	NKD2	17	cg12192884;cg24756698;cg13715001;cg27613976
chr2	238165425	238166845	1421	5	6.5367e-11	9.80241e-05	0.267839	0.141093	0	Over	ENSG00000224132	AC112715.2	17	cg05663417;cg21657788;cg13001732;cg00620628;cg17952176
chr17	38609504	38609634	131	2	9.82663e-19	8.79759e-06	0.167242	0.140954	9790	DOWN	ENSG00000141753	IGFBP4	17	cg11860777;cg19878076
chr11	14795513	14796080	568	2	5.55201e-16	0.000972987	0.22034	0.140942	14404	UP	ENSG00000152270	PDE3B	17	cg10122855;cg13512333
chr16	82171045	82171817	773	2	8.7118e-13	1.77019e-05	0.152984	0.140615	1418	DOWN	ENSG00000261235	RP11-510J16.5	17	cg03354242;cg26939107
chr6	91570757	91571205	449	2	5.72376e-13	3.13657e-05	0.148815	0.140528	273992	UP	ENSG00000135341	MAP3K7	17	cg10047106;cg15074957
chr11	2411499	2412561	1063	3	1.56185e-17	0.000224714	0.258177	0.140474	0	Over	ENSG00000110651	CD81	17	cg24277605;cg04418832;cg12883152
chr2	55203963	55204245	283	2	1.15201e-09	0.00249086	0.218721	0.140173	2635	UP	ENSG00000115310	RTN4	17	cg24443768;cg09592903
chr12	9149977	9150304	328	3	5.45922e-07	0.00294923	0.204259	0.140134	814	UP	ENSG00000257105	RP11-259O18.4	17	cg08895781;cg02319946;cg21023071
chr3	183462619	183463601	983	3	5.04937e-19	0.0111177	0.286099	0.14002	30177	UP	ENSG00000163872	YEATS2	17	cg01566121;cg04679620;cg25567438
chr6	168120556	168122254	1699	10	1.71706e-61	2.50074e-07	0.589999	0.139619	36088	UP	ENSG00000203688	RP11-351J23.1	17	cg14689595;cg04111078;cg19820543;cg02232284;cg08266223;cg16362594;cg25930662;cg13655385;cg14039230;cg04958076
chr6	55190909	55192338	1430	7	3.85775e-35	1.35857e-12	0.182148	0.139387	0	Over	ENSG00000187871	GFRAL	17	cg23978358;cg19931055;cg20960490;cg20650484;cg11823729;cg04956723;cg18582689
chr8	131504051	131504593	543	2	6.1754e-12	0.0854463	0.274687	0.138962	48144	UP	ENSG00000153317	ASAP1	17	cg16637700;cg08596719
chr3	58048811	58048877	67	2	7.6187e-06	0.00403356	0.206002	0.138739	15178	UP	ENSG00000136068	FLNB	17	cg11166703;cg22610388
chr19	52703857	52704819	963	4	6.844e-15	1.57873e-05	0.167776	0.138663	0	Over	ENSG00000105568	PPP2R1A	17	cg12145308;cg19595143;cg25844767;cg08317416
chr7	78629721	78629839	119	2	1.27229e-06	0.00208962	0.143263	0.138206	106	UP	ENSG00000235751	MAGI2-IT1	17	cg11088934;cg07519598
chr6	93779065	93779196	132	2	3.13364e-13	2.53031e-05	0.201435	0.138009	908	UP	ENSG00000235099	RP1-23E21.2	17	cg03365896;cg22079739
chr14	65696017	65696845	829	3	3.24219e-14	0.000137841	0.273403	0.137703	4973	DOWN	ENSG00000258878	CTD-2509G16.3	17	cg13900873;cg23373640;cg14810200
chr17	79484403	79485709	1307	5	4.73804e-33	0.0247174	0.40778	0.137663	356	UP	ENSG00000229848	RP13-766D20.2	17	cg14316944;cg24718197;cg23948811;cg24678438;cg25256099
chr8	1500367	1501670	1304	10	3.50781e-40	1.07703e-06	0.280402	0.137371	3556	DOWN	ENSG00000198010	DLGAP2	17	cg27469019;cg20257821;cg18540249;cg11114923;cg24356530;cg02641770;cg13118025;cg00510502;cg10868194;cg03185622
chr19	611107	611506	400	4	7.84559e-50	1.21128e-09	0.201587	0.13727	5652	DOWN	ENSG00000266939	AC005559.2	17	cg26580869;cg02468728;cg06597652;cg17735531
chr5	78184094	78184639	546	2	1.11039e-18	0.00136418	0.243589	0.137174	2440	UP	ENSG00000113273	ARSB	17	cg06053909;cg18667854
chr20	62078224	62079911	1688	9	6.45102e-67	1.4353e-14	0.260461	0.136828	0	Over	ENSG00000226390	RP11-358D14.2	17	cg10946576;cg04931539;cg11100993;cg19236703;cg18776016;cg07904817;cg17332125;cg23693705;cg10133165
chr16	71061734	71061931	198	2	2.08668e-08	0.000498736	0.155514	0.136732	32557	DOWN	ENSG00000157423	HYDIN	17	cg02740861;cg04630560
chr17	6920698	6923077	2380	12	1.09286e-56	1.36816e-10	0.325655	0.136581	0	Over	ENSG00000267532	MIR497HG	17	cg21040575;cg20446176;cg06679494;cg04430582;cg02329670;cg11263011;cg11235787;cg16944574;cg27648405;cg17415576;cg21283720;cg24257550
chr15	81197209	81197702	494	2	4.28602e-15	0.0072156	0.246524	0.136436	1698	UP	ENSG00000259649	RP11-351M8.1	17	cg20629551;cg07376125
chr14	38371384	38372691	1308	5	9.55697e-37	0.000105488	0.299512	0.136341	0	Over	ENSG00000259091	LINC00517	17	cg00447494;cg23487881;cg00864530;cg25061027;cg20121649
chr4	47854334	47854713	380	2	2.27034e-09	0.000362521	0.150707	0.136089	108	UP	ENSG00000170448	NFXL1	17	cg06395919;cg27531236
chr7	105423113	105423322	210	2	3.41555e-25	2.6602e-07	0.192418	0.135848	36615	UP	ENSG00000226624	CTA-351J1.1	17	cg16293114;cg19894728
chr6	170452270	170453854	1585	5	7.07201e-36	0.000227761	0.315102	0.135617	23886	UP	ENSG00000232197	RP11-302L19.1	17	cg08877521;cg00186529;cg17529386;cg08344534;cg13824877
chr15	74699653	74699781	129	2	2.85798e-15	5.32897e-05	0.24262	0.13558	4198	DOWN	ENSG00000138623	SEMA7A	17	cg12316366;cg18915456
chr14	63595620	63596159	540	2	2.54064e-11	0.000290509	0.16762	0.135483	687	UP	ENSG00000259093	RP11-1112J20.2	17	cg25422533;cg01562635
chr10	11054024	11055034	1011	4	1.35971e-21	4.77612e-05	0.226213	0.135364	941	UP	ENSG00000228027	RP1-251M9.3	17	cg23066449;cg09485974;cg24996706;cg05455249
chr1	214151107	214154085	2979	12	7.01377e-55	3.28537e-11	0.35279	0.134974	0	Over	ENSG00000230461	PROX1-AS1	17	cg15198235;cg25742246;cg26926612;cg06087349;cg02919116;cg25196158;cg09209787;cg24244374;cg00668303;cg16242653;cg26054764;cg00132255
chr4	149362435	149363678	1244	8	3.7661e-44	0.000103582	0.333122	0.134544	0	Over	ENSG00000151623	NR3C2	17	cg05075176;cg05437692;cg13996731;cg24525872;cg10288772;cg01576854;cg27460943;cg06669759
chr16	87469002	87471211	2210	9	3.14148e-35	4.14764e-05	0.332819	0.134121	2261	UP	ENSG00000140948	ZCCHC14	17	cg27554347;cg16497398;cg04316925;cg26474010;cg16596945;cg08113187;cg26764198;cg08537367;cg16727006
chr18	2894175	2894525	351	2	4.62108e-07	0.00402972	0.181991	0.133689	11687	UP	ENSG00000132205	EMILIN2	17	cg27529207;cg22623443
chr17	63554468	63555464	997	7	9.8007e-22	3.91573e-05	0.33145	0.133578	0	Over	ENSG00000168646	AXIN2	17	cg11122009;cg23320654;cg06875131;cg25748136;cg17797591;cg17642685;cg00074174
chr15	42567603	42567973	371	2	3.17822e-13	0.00067214	0.163458	0.132946	496	UP	ENSG00000214013	GANC	17	cg20699549;cg02484776
chr3	5470788	5470909	122	2	3.39035e-13	4.11087e-05	0.182637	0.132908	172341	UP	ENSG00000230944	AC026202.5	17	cg23056703;cg15446845
chr12	960259	960533	275	3	1.41261e-14	1.28126e-05	0.157951	0.132793	56	UP	ENSG00000060237	WNK1	17	cg04932215;cg23367391;cg06081606
chr11	73024037	73024069	33	2	5.46867e-20	2.71447e-06	0.180541	0.132732	1426	DOWN	ENSG00000110237	ARHGEF17	17	cg06806495;cg20444218
chr2	36712570	36713757	1188	3	4.64911e-20	1.10549e-05	0.202051	0.132512	5883	DOWN	ENSG00000150938	CRIM1	17	cg23489390;cg24905039;cg02220419
chr8	102300350	102300442	93	2	1.06681e-13	2.56924e-05	0.173593	0.132254	676	DOWN	ENSG00000253282	KB-1410C5.3	17	cg10985935;cg14691971
chr13	100085073	100085455	383	4	3.29119e-08	0.00114917	0.171135	0.132218	20267	DOWN	ENSG00000266207	AL583784.1	17	cg15608301;cg12885751;cg20012607;cg20617957
chr5	1102675	1104809	2135	7	3.58103e-26	1.21372e-08	0.271802	0.132089	7340	DOWN	ENSG00000113504	SLC12A7	17	cg22772691;cg10201382;cg13681701;cg00509649;cg21196972;cg21123417;cg18677871
chr16	23962472	23962572	101	2	1.36515e-17	4.9013e-06	0.147019	0.131886	80728	UP	ENSG00000166501	PRKCB	17	cg03503785;cg02425445
chr2	232477075	232477510	436	2	1.98324e-11	0.0465262	0.25845	0.131628	19499	DOWN	ENSG00000177673	C2orf57	17	cg00816240;cg03489416
chr8	142161840	142163807	1968	6	5.69208e-23	0.0360601	0.29167	0.131531	2185	UP	ENSG00000105339	DENND3	17	cg06623899;cg10113526;cg03400695;cg05188400;cg03401656;cg05423291
chr8	54437135	54437584	450	2	4.45938e-10	0.0557119	0.267534	0.131466	643	UP	ENSG00000237807	RP11-400K9.4	17	cg06177459;cg20448941
chr5	65097417	65097560	144	2	5.3645e-12	0.0125275	0.247941	0.130971	7392	UP	ENSG00000123213	NLN	17	cg05426624;cg21677634
chr17	78472016	78472712	697	4	1.84088e-09	0.000777491	0.208391	0.130599	16302	UP	ENSG00000262000	CTD-2526A2.5	17	cg16591659;cg00066239;cg27151677;cg04413575
chr1	30104200	30105022	823	3	2.3377e-34	3.74812e-08	0.324281	0.13053	12502	DOWN	ENSG00000221126	AC092265.1	17	cg19708065;cg03227305;cg15429925
chr11	128813489	128813836	348	4	2.99851e-08	0.000781624	0.172239	0.130296	448	UP	ENSG00000120471	TP53AIP1	17	cg27002237;cg01302245;cg25010612;cg09015676
chr7	47534368	47534833	466	2	3.26493e-10	0.000146125	0.146675	0.130155	13484	UP	ENSG00000136205	TNS3	17	cg22066686;cg10346784
chr8	128088241	128089086	846	2	1.85493e-07	0.000468455	0.197387	0.129918	5379	DOWN	ENSG00000253264	PCAT2	17	cg10351360;cg20868526
chrX	3629716	3631178	1463	4	2.07569e-24	5.46573e-06	0.338298	0.129858	470	DOWN	ENSG00000183943	PRKX	17	cg08622149;cg00658396;cg05061041;cg17028443
chr8	143111540	143111655	116	2	6.55743e-14	6.98711e-05	0.192648	0.129768	59532	UP	ENSG00000261710	RP11-953B20.1	17	cg13116158;cg17651613
chr21	28941985	28942728	744	3	3.6358e-18	0.00544418	0.233067	0.129317	68283	UP	ENSG00000234052	AP001607.1	17	cg25446727;cg15886943;cg11562659
chr1	156046344	156047509	1166	10	8.42376e-38	5.43476e-06	0.312211	0.129232	0	Over	ENSG00000222611	AL355388.1	17	cg11717597;cg16510127;cg23819092;cg26396535;cg06053528;cg03929057;cg09831055;cg06208270;cg16126393;cg02977575
chr18	3250740	3252175	1436	5	9.10244e-21	4.84455e-06	0.279004	0.129134	40	UP	ENSG00000101608	MYL12A	17	cg04959527;cg02297098;cg17617360;cg17430671;cg24879825
chr3	146686396	146686442	47	2	4.81728e-11	8.45924e-05	0.129372	0.129118	14530	UP	ENSG00000251800	U3	17	cg17496808;cg05177439
chr2	26950545	26951473	929	6	1.53477e-28	0.000115848	0.301752	0.128792	34925	DOWN	ENSG00000171303	KCNK3	17	cg24304658;cg23136742;cg27485108;cg16842187;cg13539203;cg01704636
chr6	1340475	1340628	154	2	4.46938e-11	0.00011598	0.150287	0.128628	27799	DOWN	ENSG00000164379	FOXQ1	17	cg08552610;cg04362033
chr1	44685971	44686022	52	2	8.44812e-09	0.000489016	0.147949	0.12862	878	DOWN	ENSG00000178028	DMAP1	17	cg03726147;cg18192074
chr2	234883171	234883862	692	3	1.5902e-07	0.000654158	0.161105	0.128559	4903	UP	ENSG00000144481	TRPM8	17	cg10819050;cg04616867;cg25883348
chr7	156309180	156309358	179	3	1.6897e-07	0.000918863	0.157803	0.128552	70897	UP	ENSG00000233878	AC073133.1	17	cg09387486;cg07537392;cg21803088
chr10	3792239	3792283	45	2	4.61049e-08	0.00107957	0.156344	0.128471	975	UP	ENSG00000229672	RP11-184A2.3	17	cg09455513;cg21958986
chr2	38324608	38325996	1389	5	1.1004e-12	2.18715e-05	0.144609	0.128335	0	Over	ENSG00000232973	CYP1B1-AS1	17	cg04198471;cg00958775;cg18163683;cg03447603;cg06202585
chr4	77484566	77485375	810	2	7.66384e-10	0.000287455	0.145345	0.12819	7798	DOWN	ENSG00000138771	SHROOM3	17	cg24137322;cg16964990
chr17	73426656	73426969	314	2	4.55104e-06	0.00573653	0.172716	0.12812	1101	UP	ENSG00000202332	Y_RNA	17	cg23923301;cg23021191
chrX	99928134	99928813	680	2	2.27745e-21	0.000919863	0.202188	0.128099	0	Over	ENSG00000261295	RP11-524D16__A.3	17	cg13952193;cg15764693
chr7	2560104	2561868	1765	5	2.10113e-23	1.67118e-07	0.225036	0.127994	607	DOWN	ENSG00000106003	LFNG	17	cg10364115;cg21577472;cg13151425;cg00856204;cg16580586
chr6	159525348	159526055	708	2	8.2444e-10	0.000376878	0.181011	0.127922	2767	UP	ENSG00000224478	RP11-13P5.1	17	cg10002569;cg24709587
chr20	55502381	55503363	983	3	6.11204e-08	0.00013629	0.175142	0.127845	71779	UP	ENSG00000251772	AL117380.2	17	cg18830898;cg04763273;cg11868041
chr10	119480849	119481464	616	2	4.26358e-09	0.000537178	0.19973	0.127804	13359	Over	ENSG00000234952	RP11-328K15.1	17	cg08891559;cg19405113
chr11	128333168	128334173	1006	3	6.68591e-19	0.000843595	0.270914	0.127623	0	Over	ENSG00000134954	ETS1	17	cg27499135;cg23800023;cg03702171
chr16	87577273	87577728	456	5	1.66149e-16	2.73947e-05	0.207378	0.127564	49479	DOWN	ENSG00000260750	RP11-482M8.1	17	cg07249054;cg03020503;cg08031982;cg02093708;cg10312981
chr7	125070385	125070769	385	2	3.41492e-13	5.02917e-05	0.168353	0.12744	631	UP	ENSG00000227869	RP11-807H17.1	17	cg14976025;cg04438374
chr10	1577265	1577596	332	2	8.2611e-07	0.0024228	0.185013	0.127221	8306	DOWN	ENSG00000205696	ADARB2-AS1	17	cg12344468;cg24624695
chr6	170065310	170066024	715	4	2.39646e-13	0.0014971	0.197067	0.12717	121	UP	ENSG00000184465	WDR27	17	cg21796935;cg18852990;cg17925026;cg07385723
chr11	117068863	117075078	6216	23	3.83545e-49	3.03105e-12	0.326895	0.127146	0	Over	ENSG00000149591	TAGLN	17	cg11609668;cg16524733;cg18893612;cg11861562;cg10130564;cg13068653;cg26566898;cg12992806;cg14389341;cg24619694;cg15534755;cg16858957;cg16232506;cg06950730;cg13815087;cg26058746;cg22692511;cg13417301;cg26066917;cg20854857;cg03276022;cg24319867;cg02293759
chr13	39358777	39358893	117	4	1.06103e-12	3.76052e-05	0.17365	0.126993	5215	DOWN	ENSG00000252795	RNU6-56P	17	cg06447378;cg22691986;cg17348791;cg03623599
chr1	110476668	110477054	387	2	4.59883e-18	6.4204e-05	0.200288	0.126992	18388	DOWN	ENSG00000184371	CSF1	17	cg19627034;cg14407819
chr4	111557894	111559355	1462	13	1.9448e-113	1.55984e-06	0.466074	0.126929	0	Over	ENSG00000164093	PITX2	17	cg13264311;cg20705938;cg10391633;cg06842954;cg01616926;cg17358883;cg17949915;cg13451589;cg26544378;cg14056644;cg17707140;cg05522383;cg21735256
chr15	64992351	64992835	485	4	2.7561e-10	0.000769043	0.236551	0.126853	0	Over	ENSG00000180304	OAZ2	17	cg24538975;cg10888620;cg17918937;cg19720738
chr15	91415532	91416118	587	8	2.00591e-50	3.16831e-12	0.201863	0.126449	0	Over	ENSG00000140564	FURIN	17	cg05466844;cg07162861;cg04791659;cg18274515;cg23662846;cg10698959;cg12722937;cg00207731
chr1	2904595	2904626	32	2	9.62111e-08	0.00199747	0.197093	0.125683	33419	UP	ENSG00000169717	ACTRT2	17	cg10636760;cg12580461
chr3	184056553	184057683	1131	5	1.13689e-30	6.21612e-07	0.245212	0.125673	0	Over	ENSG00000175182	FAM131A	17	cg22921096;cg10585661;cg25552889;cg08075452;cg26596775
chr4	4690527	4690634	108	2	2.06358e-11	0.000101487	0.178931	0.125549	39375	DOWN	ENSG00000247708	STX18-AS1	17	cg14436098;cg19758317
chr12	56112820	56114269	1450	7	4.58956e-11	0.000194492	0.217964	0.125294	0	Over	ENSG00000135437	RDH5	17	cg17243643;cg26037504;cg21156320;cg12132297;cg08222053;cg02192520;cg13799005
chr16	2078824	2079658	835	6	1.3223e-29	3.70083e-09	0.236669	0.125115	0	Over	ENSG00000065054	SLC9A3R2	17	cg19294043;cg09142117;cg13162894;cg13368964;cg13104874;cg04203210
chr11	2025785	2025906	122	2	2.77603e-08	0.0018663	0.158568	0.124981	3084	UP	ENSG00000130600	H19	17	cg20049005;cg09334188
chr10	24754496	24755359	864	7	3.42943e-13	0.000172071	0.246983	0.124778	100	UP	ENSG00000120549	KIAA1217	17	cg01230360;cg15626913;cg10781582;cg20798729;cg12509026;cg26843984;cg17521868
chr1	4736099	4736187	89	3	3.71478e-20	1.14291e-06	0.159935	0.124584	20993	DOWN	ENSG00000196581	AJAP1	17	cg13056990;cg24694502;cg26435172
chr5	148799297	148801073	1777	4	8.85887e-13	8.11697e-05	0.277724	0.124554	7407	UP	ENSG00000208035	MIR143	17	cg06562888;cg27167181;cg17416790;cg09655487
chr8	38697076	38697110	35	2	1.26847e-09	0.000359929	0.141995	0.124554	273	DOWN	ENSG00000147526	TACC1	17	cg22991992;cg13466629
chr15	26962620	26962955	336	2	2.06401e-15	0.00642117	0.221384	0.124195	707	UP	ENSG00000166206	GABRB3	17	cg06809344;cg09562591
chr2	37969786	37970604	819	2	2.73682e-32	0.000365781	0.275532	0.12419	871	UP	ENSG00000236572	AC006369.3	17	cg12378058;cg04003883
chr21	45627358	45628012	655	4	5.90962e-14	4.03597e-05	0.255274	0.12414	75	UP	ENSG00000232698	AP001058.3	17	cg12767898;cg18578690;cg08636535;cg04747867
chr20	24898578	24898631	54	2	2.88097e-07	0.00156026	0.127207	0.124094	31234	UP	ENSG00000077984	CST7	17	cg11866756;cg14572691
chr11	65341556	65344604	3049	17	4.62044e-54	3.84624e-12	0.374072	0.123894	0	Over	ENSG00000173442	EHBP1L1	17	cg10142520;cg18765439;cg25779653;cg03024517;cg02532488;cg15217978;cg14189782;cg10006762;cg07611000;cg09763325;cg19446777;cg03033176;cg03899103;cg17290213;cg16053334;cg17304336;cg05113000
chr4	38036819	38037381	563	2	1.0739e-11	0.0705976	0.242284	0.123788	4806	DOWN	ENSG00000065882	TBC1D1	17	cg09523552;cg27504470
chr8	145014989	145015964	976	4	1.34081e-20	7.60291e-07	0.218996	0.123705	727	DOWN	ENSG00000178209	PLEC	17	cg21511203;cg00521239;cg03958308;cg02623114
chr6	73075603	73076471	869	5	5.34118e-15	0.000799561	0.212938	0.123418	0	Over	ENSG00000079841	RIMS1	17	cg07674727;cg04813693;cg15286975;cg01553434;cg17850960
chr21	35917600	35918104	505	2	1.7506e-11	0.00175621	0.18557	0.123163	14372	DOWN	ENSG00000159200	RCAN1	17	cg21708254;cg12776720
chr16	23849401	23850404	1004	3	3.4314e-17	1.00693e-05	0.164575	0.123049	856	DOWN	ENSG00000166501	PRKCB	17	cg26562691;cg09108394;cg08327371
chr5	61032532	61033402	871	4	7.00169e-22	0.00508175	0.298605	0.122494	1035	UP	ENSG00000251575	CTD-2170G1.2	17	cg09656152;cg25843795;cg26287163;cg04048370
chr5	156967339	156967901	563	2	5.93277e-22	0.00214601	0.218609	0.122387	25070	UP	ENSG00000253519	AC106801.1	17	cg01823925;cg10903525
chr1	3133763	3136528	2766	12	1.39979e-38	1.64131e-11	0.439555	0.12211	17966	UP	ENSG00000142611	PRDM16	17	cg22720392;cg15619820;cg10493186;cg01940181;cg04500730;cg17489690;cg26053881;cg03125480;cg08266202;cg25153629;cg16393928;cg25323690
chr19	45256613	45258894	2282	6	1.22509e-42	1.23699e-06	0.258622	0.122057	0	Over	ENSG00000069399	BCL3	17	cg19435794;cg11597497;cg09383132;cg08180955;cg05287953;cg02398998
chr3	188225454	188225542	89	2	1.43951e-07	0.0010245	0.135223	0.122028	23075	DOWN	ENSG00000145012	LPP	17	cg04773529;cg07925274
chr15	101922258	101922942	685	5	7.46144e-40	0.000810509	0.271607	0.121943	0	Over	ENSG00000140479	PCSK6	17	cg16237565;cg04833004;cg11254308;cg22714134;cg01889899
chr2	227833911	227835331	1421	6	1.84789e-27	1.01146e-05	0.202776	0.121811	72	UP	ENSG00000212391	SNORA48	17	cg10603140;cg10439859;cg01278113;cg25149281;cg24064073;cg12300377
chr3	99904218	99904650	433	6	7.09065e-24	8.48329e-06	0.289183	0.121707	0	Over	ENSG00000235156	TMEM30C	17	cg06073355;cg16596496;cg04657715;cg21898527;cg15766024;cg24405245
chr2	105989959	105992595	2637	10	1.53508e-20	1.05417e-07	0.268727	0.121323	0	Over	ENSG00000238273	AC012360.6	17	cg10465547;cg02673188;cg00095705;cg02657048;cg00451261;cg22852830;cg25056650;cg04866173;cg14027652;cg04798405
chr17	37036448	37037914	1467	3	3.39876e-27	1.51089e-08	0.205577	0.121148	6304	DOWN	ENSG00000002834	LASP1	17	cg00728973;cg15731920;cg15883678
chr17	14641538	14642137	600	3	3.69308e-09	0.00537347	0.223333	0.120621	12491	DOWN	ENSG00000226130	AC013248.2	17	cg26715273;cg05801153;cg05673041
chr4	153037103	153037170	68	2	4.99956e-10	0.000197477	0.121162	0.120601	15132	DOWN	ENSG00000245954	RP11-18H21.1	17	cg04433234;cg10525470
chr20	61559305	61561020	1716	8	1.926e-25	7.36464e-09	0.245027	0.120592	1449	UP	ENSG00000101191	DIDO1	17	cg01645295;cg02133557;cg02461114;cg01329151;cg24804517;cg04226366;cg15680020;cg15910506
chr1	176501831	176501887	57	2	2.33797e-15	1.33349e-05	0.141651	0.120553	4551	UP	ENSG00000116183	PAPPA2	17	cg02638052;cg05443763
chr17	8369369	8370548	1180	5	1.43486e-35	0.0123381	0.323838	0.120527	1814	DOWN	ENSG00000166579	NDEL1	17	cg12633739;cg22271113;cg12550216;cg04460364;cg06310294
chr3	124869601	124870075	475	2	6.27061e-10	0.00135838	0.182359	0.120445	0	Over	ENSG00000221955	SLC12A8	17	cg14924721;cg20740919
chr1	193304834	193305239	406	2	8.19619e-16	0.00171411	0.258055	0.120252	30958	DOWN	ENSG00000232077	LINC01031	17	cg03627980;cg24739679
chr1	209942066	209943131	1066	3	3.50762e-21	2.92239e-06	0.313523	0.119846	105	DOWN	ENSG00000009790	TRAF3IP3	17	cg17518842;cg09802688;cg09391546
chr13	111044856	111045415	560	2	1.22724e-07	0.000744118	0.166042	0.119732	21136	UP	ENSG00000238629	snoU13	17	cg01232534;cg09163989
chr17	1880616	1881333	718	7	4.04557e-27	2.16171e-09	0.295589	0.119708	17574	UP	ENSG00000262445	CTD-2545H1.2	17	cg04743758;cg14769786;cg19619387;cg26699755;cg05550893;cg04316213;cg07061728
chr2	202297914	202298388	475	3	5.15466e-10	0.0013674	0.161681	0.119629	0	Over	ENSG00000115993	TRAK2	17	cg07226481;cg21094122;cg17211409
chr12	111170838	111171971	1134	5	3.9989e-31	0.00050161	0.269075	0.119325	49	UP	ENSG00000186298	PPP1CC	17	cg02192981;cg22725635;cg07698725;cg21197650;cg15851137
chr1	233004866	233005032	167	2	2.11313e-11	0.000138398	0.129477	0.119194	36932	UP	ENSG00000206835	RNU1-74P	17	cg01723892;cg00438235
chr15	93609317	93610780	1464	5	4.03545e-28	3.91309e-05	0.251755	0.118888	0	Over	ENSG00000258611	RP11-368J22.2	17	cg07989833;cg26907405;cg12136439;cg08766812;cg19718759
chr20	62313737	62315105	1369	4	5.00934e-35	6.31633e-07	0.216349	0.118568	2618	Over	ENSG00000026036	RTEL1-TNFRSF6B	17	cg11012153;cg12090364;cg09218957;cg13830297
chr10	69366755	69367494	740	2	7.28318e-18	1.37706e-06	0.147599	0.118547	39776	DOWN	ENSG00000183230	CTNNA3	17	cg01283887;cg16553094
chr3	52039654	52039819	166	2	3.01308e-18	2.82936e-06	0.134196	0.118341	9695	UP	ENSG00000162244	RPL29	17	cg02319591;cg25100871
chr20	31315599	31316153	555	2	7.04323e-13	0.00402252	0.172828	0.118157	15058	DOWN	ENSG00000149600	COMMD7	17	cg00032376;cg12486751
chr8	53044888	53045827	940	3	1.71777e-10	4.1619e-05	0.151718	0.117679	0	Over	ENSG00000147488	ST18	17	cg26840012;cg01181221;cg18563812
chr4	156828141	156828348	208	3	3.9097e-18	0.000283891	0.231769	0.117575	1168	DOWN	ENSG00000151790	TDO2	17	cg18884912;cg03709468;cg10128455
chr16	1219001	1220524	1524	8	4.297e-47	1.77867e-08	0.346749	0.117575	8824	UP	ENSG00000259910	RP11-616M22.2	17	cg27201940;cg04722675;cg01162915;cg15519541;cg06521960;cg04003051;cg01383203;cg01927207
chr4	2069669	2069925	257	4	1.70804e-11	0.000670256	0.199427	0.117354	8129	DOWN	ENSG00000185818	NAT8L	17	cg18030372;cg03538934;cg16417840;cg26179133
chr12	15304037	15304329	293	3	8.94916e-15	0.000658172	0.252654	0.117343	527	UP	ENSG00000255660	RERG-AS1	17	cg05425929;cg05047191;cg00576904
chr17	79880450	79882042	1593	10	6.64529e-22	6.91596e-05	0.272108	0.117141	0	Over	ENSG00000264769	RP11-498C9.12	17	cg09489844;cg22193912;cg00926657;cg19563510;cg01543184;cg23018755;cg10909080;cg07824483;cg03168447;cg16659413
chr15	96819332	96820700	1369	4	1.80986e-13	9.90483e-05	0.205232	0.117088	106	UP	ENSG00000247809	NR2F2-AS1	17	cg09783441;cg03781917;cg04356005;cg18551922
chr19	4059525	4059988	464	2	6.39697e-10	0.00720008	0.22747	0.116841	2758	DOWN	ENSG00000268670	CTD-2622I13.3	17	cg14679780;cg16242615
chr2	176980673	176986026	5354	24	1.0595e-65	3.59939e-22	0.293411	0.116313	0	Over	ENSG00000128710	HOXD10	17	cg10125317;cg11735755;cg07625529;cg18115040;cg08992581;cg20649017;cg05979020;cg25953239;cg10393811;cg26708100;cg03043789;cg13217260;cg02164574;cg23068499;cg07460010;cg23105697;cg02193236;cg25371634;cg06479254;cg04908210;cg03918304;cg21591742;cg17489939;cg06005169
chr1	27884179	27884618	440	3	1.41011e-07	0.00127676	0.130276	0.115917	4363	UP	ENSG00000126705	AHDC1	17	cg02576395;cg24534743;cg11929702
chr11	76380605	76382359	1755	18	1.37816e-186	3.21707e-11	0.42226	0.115666	0	Over	ENSG00000137507	LRRC32	17	cg25717182;cg19752094;cg05843841;cg21007414;cg26117525;cg19876775;cg24888384;cg13985437;cg10788371;cg01187562;cg05076755;cg01439670;cg20533899;cg07202214;cg01691530;cg13633560;cg01048195;cg20899321
chr3	32859587	32861910	2324	10	5.08512e-33	8.08675e-06	0.36279	0.115578	76	DOWN	ENSG00000206557	TRIM71	17	cg04507915;cg15630071;cg19741945;cg12338417;cg18405727;cg18249634;cg06651450;cg27195956;cg23666945;cg24953321
chr11	12562492	12563340	849	4	8.8362e-43	5.07653e-06	0.270673	0.11548	0	Over	ENSG00000254847	RP11-51B23.3	17	cg27185501;cg23984228;cg16149165;cg04698475
chr18	43193278	43193731	454	2	3.80068e-14	0.0156946	0.238043	0.115182	1034	UP	ENSG00000132874	SLC14A2	17	cg14931811;cg21186506
chr17	14736367	14736738	372	2	3.70965e-09	0.00242918	0.162891	0.114976	1216	UP	ENSG00000238212	AC005863.2	17	cg13686044;cg25625151
chr5	138860810	138863041	2232	16	1.2258e-82	1.36079e-08	0.373999	0.114805	0	Over	ENSG00000184584	TMEM173	17	cg04560810;cg10167460;cg23255964;cg23518762;cg04232128;cg09944760;cg16983159;cg14655316;cg10813908;cg12116266;cg03317505;cg16532438;cg00070715;cg26037505;cg08321103;cg22631913
chr8	66472662	66472955	294	3	3.891e-20	1.75318e-06	0.144951	0.114584	2059	DOWN	ENSG00000254081	CTD-3025N20.2	17	cg21935519;cg19143639;cg14353373
chr16	48997458	48998154	697	2	9.2474e-13	0.00073666	0.124006	0.114512	102485	DOWN	ENSG00000260067	RP11-98C8.1	17	cg24884332;cg18602848
chr1	152879586	152881119	1534	6	3.42773e-28	2.29346e-06	0.221783	0.11418	0	Over	ENSG00000163207	IVL	17	cg02889647;cg25082710;cg17400654;cg15059851;cg05440289;cg24565489
chr6	90274792	90276141	1350	6	2.5612e-26	2.65967e-07	0.205097	0.114026	507	UP	ENSG00000135299	ANKRD6	17	cg09336017;cg18760461;cg21619886;cg25002371;cg03427461;cg13281026
chr10	75535471	75535755	285	2	1.95654e-08	0.0224167	0.217017	0.113561	1171	UP	ENSG00000253045	RMRPP1	17	cg21840089;cg25907302
chr6	1406975	1408685	1711	5	1.016e-20	4.07057e-05	0.268366	0.113461	16905	DOWN	ENSG00000137273	FOXF2	17	cg15477209;cg14830791;cg26543023;cg21470090;cg22903468
chr4	10119609	10119810	202	3	2.51623e-21	0.00355583	0.265591	0.11321	1035	UP	ENSG00000071127	WDR1	17	cg26693601;cg27206867;cg03432736
chr7	640338	641413	1076	8	3.86387e-28	1.36263e-05	0.272534	0.113099	906	DOWN	ENSG00000188191	PRKAR1B	17	cg01462184;cg06413196;cg16304656;cg10623530;cg07744114;cg00795927;cg26669717;cg17039461
chr18	35132882	35134586	1705	3	1.01013e-16	1.33591e-08	0.132584	0.11278	10984	DOWN	ENSG00000101489	CELF4	17	cg18216439;cg03740348;cg03871165
chr19	1254066	1254435	370	2	5.42637e-11	0.000259545	0.166361	0.112544	382	DOWN	ENSG00000167470	MIDN	17	cg27287944;cg07843568
chr7	1428859	1428900	42	2	1.35404e-07	0.00103199	0.130923	0.112464	48346	DOWN	ENSG00000164877	MICALL2	17	cg10875499;cg05132262
chr8	142295141	142296023	883	5	3.58566e-23	0.00491184	0.276173	0.112452	6813	DOWN	ENSG00000254197	RP11-10J21.5	17	cg22399111;cg00131691;cg21428896;cg16927416;cg12993642
chr1	231555522	231556682	1161	5	2.76394e-21	6.77345e-06	0.271552	0.112364	0	Over	ENSG00000135766	EGLN1	17	cg03079863;cg20015535;cg27510275;cg07040244;cg14337165
chr2	11514876	11515248	373	4	1.88454e-15	2.27333e-05	0.219311	0.112325	9113	UP	ENSG00000230952	AC099344.2	17	cg00215712;cg19290423;cg00478421;cg27175112
chr7	29117689	29119076	1388	3	4.24798e-21	0.00450136	0.260155	0.111656	823	UP	ENSG00000229452	AC005162.4	17	cg15223245;cg02955290;cg22239059
chr16	54689221	54689252	32	2	5.4545e-09	0.000461694	0.121171	0.111569	105912	UP	ENSG00000264079	AC079412.1	17	cg01594538;cg08320225
chr4	75023005	75023219	215	2	1.86169e-08	0.000769828	0.166873	0.110762	605	UP	ENSG00000163738	MTHFD2L	17	cg11299459;cg25898162
chr3	172467177	172468381	1205	8	1.0816e-91	8.85683e-07	0.28915	0.110479	90	UP	ENSG00000114346	ECT2	17	cg04828797;cg15302103;cg19509940;cg21643939;cg27119936;cg27413240;cg25357598;cg00587304
chr5	6022991	6023028	38	2	9.0231e-07	0.00189814	0.136745	0.110448	594	UP	ENSG00000261037	CTC-471C19.1	17	cg15808301;cg07744561
chr6	52377056	52377740	685	2	1.55032e-21	0.0148978	0.218285	0.110335	23700	DOWN	ENSG00000096093	EFHC1	17	cg00593404;cg08035994
chr18	32957579	32958369	791	5	4.73162e-27	0.000165064	0.27497	0.109837	277	UP	ENSG00000186496	ZNF396	17	cg23483798;cg14957359;cg14606877;cg22194807;cg21854271
chr9	96351674	96352183	510	2	2.09695e-17	0.000545482	0.156697	0.109786	12764	DOWN	ENSG00000197724	PHF2	17	cg12693101;cg03339290
chr14	95999070	96000633	1564	6	8.68021e-40	0.000631184	0.198471	0.109607	0	Over	ENSG00000182512	GLRX5	17	cg18247281;cg21298750;cg08426826;cg08034392;cg22773080;cg23581793
chr7	24796553	24798855	2303	17	1.13253e-55	2.1988e-07	0.253441	0.10959	0	Over	ENSG00000105928	DFNA5	17	cg04770504;cg23802200;cg10771406;cg08443814;cg07293520;cg00200884;cg24805239;cg03995857;cg22804000;cg06307809;cg01733570;cg07504598;cg19706795;cg15037663;cg26712096;cg20764575;cg25723149
chr22	36700107	36700707	601	3	7.78009e-17	0.00157335	0.195283	0.10951	35	UP	ENSG00000100345	MYH9	17	cg14239021;cg12907172;cg16415593
chr4	123505847	123506194	348	3	4.76252e-15	0.000133005	0.212467	0.10926	33943	UP	ENSG00000227145	IL21-AS1	17	cg08189464;ch.4.123725409F;cg00024516
chr10	4556113	4557114	1002	5	2.83117e-23	0.170939	0.311014	0.109132	29	UP	ENSG00000207124	RNU6-163P	17	cg01625171;cg14784953;cg27247044;cg08030199;cg05691098
chr14	94983863	94984755	893	8	3.40012e-21	8.57784e-06	0.259006	0.108817	0	Over	ENSG00000165953	SERPINA12	17	cg16297271;cg20532208;cg08801452;cg10603748;cg19630689;cg19904425;cg23374863;cg05485062
chr10	71733952	71734384	433	2	4.80897e-08	0.00276044	0.189394	0.108584	19294	DOWN	ENSG00000197467	COL13A1	17	cg26326039;cg12251448
chr5	10376628	10377171	544	4	4.19167e-11	0.0011719	0.202989	0.108442	9865	UP	ENSG00000145495	2006-03-01	17	cg14715482;cg23148838;cg05005999;cg10165829
chr1	19419527	19420096	570	2	8.60558e-16	0.00864834	0.180864	0.108368	0	Over	ENSG00000127481	UBR4	17	cg13990487;cg04398547
chr15	83619037	83620321	1285	3	3.01828e-20	0.0137206	0.230081	0.108182	1151	DOWN	ENSG00000103942	HOMER2	17	cg12240358;cg14914238;cg19256368
chr19	2272716	2275015	2300	7	6.80429e-14	1.65993e-07	0.189958	0.108023	192	DOWN	ENSG00000104904	OAZ1	17	cg25654695;cg00635590;cg15179454;cg01859460;cg23245997;cg13437554;cg18612126
chr14	70098523	70099253	731	2	2.02565e-22	0.000845621	0.250017	0.107491	20167	DOWN	ENSG00000100647	KIAA0247	17	cg13939544;cg02175033
chr1	51442133	51443992	1860	12	6.14208e-83	4.1573e-09	0.478099	0.107465	6516	DOWN	ENSG00000123080	CDKN2C	17	cg07314186;cg21140898;cg06096824;cg27433451;cg19719311;cg00570896;cg23090529;cg26219095;cg00776601;cg06011285;cg10893043;cg08545574
chr17	80205093	80205617	525	5	2.08434e-35	8.99576e-05	0.258876	0.107448	625	UP	ENSG00000141551	CSNK1D	17	cg04837676;cg24328095;cg20856497;cg09095232;cg01807946
chr22	38321113	38322464	1352	7	2.87988e-42	0.000147974	0.315104	0.106873	0	Over	ENSG00000100139	MICALL1	17	cg25334701;cg20471696;cg24130537;cg02400861;cg00467934;cg10203699;cg22192098
chr10	134858189	134858442	254	2	8.74618e-13	8.30754e-05	0.123519	0.106736	25990	UP	ENSG00000197177	GPR123	17	cg08302433;cg13882345
chr10	126453317	126454007	691	3	4.247e-14	0.00477168	0.168882	0.106615	352	DOWN	ENSG00000203791	METTL10	17	cg24711925;cg01224112;cg23679435
chr4	139772746	139773369	624	3	3.57033e-09	0.000473757	0.2065	0.106588	30126	UP	ENSG00000250195	RP11-371F15.3	17	cg26460647;cg11537946;cg00224083
chr14	69001329	69002342	1014	3	2.00628e-36	1.10724e-05	0.162103	0.106527	9936	UP	ENSG00000182185	RAD51B	17	cg12752071;cg22272654;cg03063274
chr3	116018418	116018862	445	2	3.82826e-10	0.000122047	0.129848	0.106492	60008	UP	ENSG00000240922	LSAMP-AS1	17	cg27112766;cg19138446
chr11	83984291	83985359	1069	5	4.32721e-09	0.000725637	0.201756	0.106462	0	Over	ENSG00000150672	DLG2	17	cg18406570;cg22553158;cg22327312;cg22802812;cg03712659
chr6	42099392	42099434	43	2	1.18482e-09	0.00049367	0.107645	0.106412	10747	DOWN	ENSG00000188112	C6orf132	17	cg16214153;cg02560300
chr9	7147104	7147265	162	2	4.87848e-10	0.04215	0.225635	0.105907	19196	DOWN	ENSG00000107077	KDM4C	17	cg12139446;cg00632381
chr17	9694472	9695598	1127	9	5.35683e-49	4.91253e-06	0.247424	0.105727	0	Over	ENSG00000184544	DHRS7C	17	cg17444582;cg14888908;cg07928065;cg00352872;cg17549513;cg21482174;cg23796578;cg15986811;cg03492452
chr2	241696788	241697024	237	3	6.58009e-10	0.000328148	0.161406	0.105702	8652	UP	ENSG00000130294	KIF1A	17	cg27378591;cg25942789;cg14051367
chr9	80849558	80850389	832	5	2.17614e-11	0.00237486	0.260679	0.105609	588	UP	ENSG00000148019	CEP78	17	cg19696062;cg21238276;cg09953151;cg01886634;cg20456845
chr5	95562504	95562758	255	3	3.18908e-12	0.00125435	0.205655	0.105453	11724	UP	ENSG00000249746	RP11-254I22.3	17	cg11284798;cg22819024;cg13410153
chr6	39895360	39896742	1383	9	8.17083e-23	1.48956e-05	0.204513	0.105065	0	Over	ENSG00000124615	MOCS1	17	cg10791278;cg03422350;cg02848426;cg09655253;cg05799319;cg11771210;cg08864240;cg13121780;cg25366404
chr7	158863255	158863262	8	2	1.1012e-08	0.000486979	0.106938	0.104804	26632	DOWN	ENSG00000106018	VIPR2	17	cg11692756;cg00128168
chr2	25427064	25427652	589	6	1.53818e-14	0.000400506	0.159188	0.104557	0	Over	ENSG00000230452	AC012457.2	17	cg02757970;cg01752881;cg20422417;cg26374678;cg13430552;cg13349472
chr3	55001650	55002570	921	3	9.41894e-20	0.307333	0.26528	0.104385	534	UP	ENSG00000144771	LRTM1	17	cg23044176;cg17524921;cg26859083
chr5	176922906	176923805	900	4	1.17255e-16	0.000911221	0.213838	0.104281	0	Over	ENSG00000196923	PDLIM7	17	cg19574395;cg23774762;cg07286341;cg00653870
chr12	67461558	67461690	133	2	1.60327e-07	0.0328934	0.164707	0.104236	1251	DOWN	ENSG00000256248	RP11-123O10.4	17	cg08356445;cg01922437
chr1	3191849	3193118	1270	7	1.64202e-21	0.00149172	0.239707	0.103905	31152	DOWN	ENSG00000142611	PRDM16	17	cg02132535;cg00894041;cg15357022;cg04443795;cg11337967;cg12660813;cg26520908
chr15	74060182	74060315	134	3	2.42398e-12	0.000513152	0.147929	0.103867	239	UP	ENSG00000260469	RP11-8P11.3	17	cg18089086;cg26579616;cg20201846
chr18	30352297	30354310	2014	13	1.00359e-34	1.75238e-11	0.187391	0.103864	0	Over	ENSG00000197705	KLHL14	17	cg14891195;cg20162206;cg13353999;cg17196268;cg18774642;cg09381134;cg06591973;cg27014538;cg13476901;cg01679516;cg16342115;cg01472737;cg21501358
chr15	89453368	89454587	1220	4	1.07215e-16	0.000113815	0.166246	0.103771	0	Over	ENSG00000140545	MFGE8	17	cg13284946;cg10545250;cg08896420;cg26017656
chr8	126668111	126668119	9	2	1.60089e-18	3.7143e-06	0.133968	0.10359	94365	DOWN	ENSG00000253470	RP11-697B24.1	17	cg14890025;cg01542423
chr8	128507681	128508241	561	2	4.35162e-15	0.00153476	0.199391	0.103439	13296	UP	ENSG00000246228	CASC8	17	cg13885111;ch.8.128576863F
chr4	129376003	129376224	222	2	1.11075e-13	4.0412e-05	0.105517	0.103271	99	UP	ENSG00000251432	RP11-420A23.1	17	cg21162395;cg06460832
chr12	132943983	132944590	608	4	6.59492e-13	0.0112852	0.183629	0.102695	37546	DOWN	ENSG00000255916	RP13-895J2.7	17	cg00293060;cg00083790;cg21501097;cg23845250
chr1	27160336	27160601	266	2	2.14464e-09	0.00108339	0.102657	0.102639	1824	DOWN	ENSG00000204160	ZDHHC18	17	cg26889408;cg06385281
chr13	113783470	113784663	1194	6	1.72481e-17	5.57331e-05	0.202004	0.102233	66	UP	ENSG00000230371	KARSP2	17	cg08143875;cg17835016;cg21860560;cg07465431;cg10580951;cg23389023
chr19	1025441	1025542	102	2	2.33095e-06	0.011325	0.169471	0.101925	755	UP	ENSG00000064666	CNN2	17	cg20384795;cg04620150
chr1	31279937	31280744	808	5	5.08868e-19	0.000199336	0.200192	0.101792	7655	DOWN	ENSG00000229607	RP5-1125N11.1	17	cg25470758;cg25204088;cg08521496;cg25468274;cg07318032
chr1	62729166	62729423	258	4	6.76556e-07	0.013627	0.178894	0.101611	69	UP	ENSG00000132854	KANK4	17	cg15163306;cg11084571;cg07949011;cg01813393
chr1	147245168	147246408	1241	8	7.29956e-41	1.47889e-05	0.202689	0.101409	0	Over	ENSG00000143140	GJA5	17	cg08307963;cg24842619;cg17941330;cg02103822;cg08606110;cg26191449;cg11423701;cg02173484
chr2	235199731	235200560	830	2	8.18186e-20	0.000171189	0.158718	0.101244	37566	UP	ENSG00000237784	AC097713.5	17	cg24925740;cg27026202
chr12	131849990	131851064	1075	5	2.87802e-17	8.67988e-06	0.13541	0.101004	140	UP	ENSG00000256484	RP13-507P19.1	17	cg02093194;cg20339843;cg10017012;cg03078296;cg15044663
chr7	25887175	25887585	411	2	2.09042e-11	0.00693999	0.215081	0.100868	96560	UP	ENSG00000223561	AC003090.1	17	cg10427758;cg22030942
chr4	11770722	11771574	853	4	2.4071e-16	2.20967e-05	0.192947	0.100865	0	Over	ENSG00000248300	RP11-74M11.2	17	cg16633687;cg04979112;cg11618471;cg12103949
chr7	55241345	55241770	426	2	7.53441e-16	0.0704794	0.199626	0.100659	14856	DOWN	ENSG00000224057	EGFR-AS1	17	cg20658486;cg08987011
chr5	149756966	149757986	1021	4	8.54938e-28	2.36434e-09	0.260258	0.100625	186	UP	ENSG00000070814	TCOF1	17	cg20813776;cg03255140;cg24032269;cg07650662
chr2	25526639	25527366	728	7	5.89947e-23	3.63021e-09	0.158871	0.100432	24223	DOWN	ENSG00000221445	MIR1301	17	cg14189391;cg04683068;cg06224893;cg07720334;cg23903708;cg10614445;cg10239163
chr4	77898985	77899442	458	2	3.28427e-13	0.00165423	0.180791	0.100247	6734	UP	ENSG00000138758	2011-09-01	17	cg21542842;cg11117649
chr5	177913434	177913485	52	3	9.77991e-34	9.14466e-10	0.552127	0.48275	43338	UP	ENSG00000245688	CTB-26E19.1	16	cg25153741;cg01561304;cg05206633
chr8	38627889	38628418	530	3	5.65859e-38	3.69485e-10	0.478577	0.439868	13037	DOWN	ENSG00000147526	TACC1	16	cg14284618;cg22366321;cg15299510
chr3	98603770	98604538	769	2	2.30708e-34	2.09133e-08	0.427413	0.405719	9717	DOWN	ENSG00000057019	DCBLD2	16	cg07489906;cg05090699
chr7	155049476	155049620	145	2	6.22472e-18	3.02842e-06	0.439269	0.386852	9388	UP	ENSG00000225612	AC099552.2	16	cg03251454;cg26169991
chr2	217500594	217501581	988	3	8.80828e-22	6.02401e-08	0.464702	0.376296	2441	DOWN	ENSG00000115457	IGFBP2	16	cg11669516;cg23059946;cg22979368
chr3	15311021	15311269	249	4	2.27112e-16	9.34823e-07	0.433063	0.359622	6146	DOWN	ENSG00000131370	SH3BP5	16	cg24170085;cg08003402;cg07078958;cg03495084
chr1	170638807	170639289	483	3	8.24031e-22	8.54416e-07	0.391011	0.348616	2284	Over	ENSG00000271811	RP1-79C4.4	16	cg09010107;cg11954332;cg07957294
chr6	16205495	16205903	409	2	1.00958e-21	1.4603e-06	0.393839	0.346425	249	DOWN	ENSG00000251831	RNU6-1114P	16	cg01329977;cg07017832
chr2	38300537	38301756	1220	7	5.51859e-47	7.98933e-13	0.494831	0.342191	0	Over	ENSG00000138061	CYP1B1	16	cg09799983;cg00565882;cg20408276;cg01103387;cg02162897;cg06264984;cg20254225
chr2	46662132	46662160	29	2	1.7546e-33	2.94506e-08	0.363357	0.325914	1451	UP	ENSG00000187600	TMEM247	16	cg03666350;cg03289816
chr13	33760215	33761291	1077	6	1.17946e-58	5.33894e-15	0.492314	0.313535	0	Over	ENSG00000133121	STARD13	16	cg14418679;cg06802538;cg08476843;cg00946491;cg25002179;cg10402521
chr5	157254552	157255237	686	2	1.83229e-14	4.17168e-06	0.350098	0.3116	18445	DOWN	ENSG00000206819	RNU6-260P	16	cg10891461;cg08988323
chr16	4729905	4730465	561	4	3.92449e-25	1.16404e-08	0.398547	0.311349	0	Over	ENSG00000102858	MGRN1	16	cg27436118;cg08782022;cg00736299;cg01662869
chr5	125797957	125798143	187	2	1.13338e-13	2.5602e-05	0.313591	0.307879	0	Over	ENSG00000155324	GRAMD3	16	cg02131666;cg10914860
chr6	158080676	158080750	75	2	1.14129e-08	0.000392599	0.373636	0.301368	28521	DOWN	ENSG00000175048	ZDHHC14	16	cg12297590;cg10378795
chr5	174158195	174159903	1709	8	9.32674e-49	3.13795e-16	0.456253	0.299675	6589	DOWN	ENSG00000120149	MSX2	16	cg21545862;cg22140846;cg22108469;cg03807298;cg04457114;cg03440762;cg17987112;cg16940012
chr4	37910251	37910273	23	2	1.73629e-09	0.000302325	0.375646	0.298399	6626	DOWN	ENSG00000065882	TBC1D1	16	cg08936645;cg09578829
chr15	76448252	76448298	47	2	2.603e-15	8.47556e-06	0.299341	0.29786	25528	DOWN	ENSG00000259422	RP11-593F23.1	16	cg25901207;cg18864364
chr2	236409849	236410085	237	2	4.31319e-13	3.95108e-05	0.334846	0.296222	4309	UP	ENSG00000235529	AGAP1-IT1	16	cg13250592;cg23856611
chr17	67047254	67047539	286	2	1.10217e-20	9.47682e-07	0.302331	0.294557	1755	UP	ENSG00000154258	ABCA9	16	cg19438764;cg19464780
chr4	8193123	8193310	188	2	1.55852e-17	3.80913e-06	0.29597	0.288813	7714	UP	ENSG00000125089	SH3TC1	16	cg01610979;cg04177251
chr2	9375570	9375605	36	2	1.49748e-31	5.07144e-08	0.305767	0.285628	28675	DOWN	ENSG00000151693	ASAP2	16	cg05088820;cg11448675
chr16	84840283	84840564	282	3	1.14725e-17	1.40188e-06	0.321411	0.283655	13025	UP	ENSG00000103196	CRISPLD2	16	cg07404223;cg08423857;cg02844852
chr21	33865749	33865773	25	2	1.92146e-16	1.16923e-05	0.32582	0.280917	189	UP	ENSG00000166979	EVA1C	16	cg19470809;cg09797356
chr1	38757741	38757902	162	3	1.93128e-26	1.77143e-08	0.315093	0.2809	77301	UP	ENSG00000237290	RP11-214L19.1	16	cg06058681;cg16586530;cg19746897
chr4	111535334	111545628	10295	43	1.49184e-141	2.27197e-76	0.652338	0.276954	0	Over	ENSG00000164093	PITX2	16	cg05835105;cg23130131;cg24224020;cg20067184;cg22717014;cg23806894;cg09780241;cg03144922;cg04676482;cg03972665;cg21726372;cg10055501;cg13458645;cg20291436;cg13385016;cg22914729;cg20992114;cg16184803;cg03722396;cg27659787;cg10373086;cg11761728;cg23646776;cg16747109;cg17507671;cg25750389;cg08867413;cg16546442;cg17100098;cg13193239;cg17929238;cg05492170;cg27398720;cg08979895;cg14308375;cg07790170;cg1…
chr11	20119176	20119229	54	2	1.5567e-23	3.62911e-07	0.338775	0.27664	6527	UP	ENSG00000166833	NAV2	16	cg02739280;cg10473623
chr2	145779560	145780823	1264	6	3.22179e-70	3.63129e-13	0.401974	0.276494	0	Over	ENSG00000226674	TEX41	16	cg13585080;cg05318210;cg07709986;cg12683813;cg13757414;cg15336210
[truncated: 2,378 more rows]

## Sheet: Table S4
Supplementary Table S4: Genomic Regions Enrichment of Annotations Tool (GREAT) analysis of consistent EPIC CAF-DMRs
[truncated: 22 more rows]

[truncated: 2 more sheets: Table S5, Table S6]
